# Supplementary material for: Phage-layer interferometry: a companion diagnostic for phage therapy and a bacterial testing platform
Source: Sci Rep. 2024 Mar 12;14:6026. doi: 10.1038/s41598-024-55776-1 (PMC10933294; doi:10.1038/s41598-024-55776-1)
Supplement: Supplementary file 2 — Supplementary Information 2. [file 41598_2024_55776_MOESM2_ESM.xlsx]

## Sheet: Fig 1B
Purification Step	PFU/mL	PFUs
T7 Lysate	2.16667e+10	2.16667e+12
T7 PEG	1.83333e+11	1.83333e+11
T7 Ultracentrifugation	300000000000	1.83333e+11
T7-Biotin	10000000000	2000000000
	T7 Lysate	T7 PEG	T7 Ultracentrifugation	T7-Biotin
Avg	2.16667e+10	1.83333e+11	300000000000	10000000000
Error	7.63763e+09	5.7735e+10
Replicates:
Lysate	PEG
15000000000	250000000000
20000000000	150000000000
30000000000	150000000000

## Sheet: Fig 1C
	2022-06-02	2022-06-04	2022-06-07	average	STDEV														Graphed Data
Time (sec)	T7-Bio_1	T7-Bio_2	T7-Bio_3	T7-Bio						Time (min)	Time (sec)	T7-1	T7-2	T7-3	average	STDEV			Time (min)	T7-Biotin	T7
0	-0.0106055	-0.0401901	-0.0155312	-0.0221089	0.0158512					0	0	0	0	0	0	0			0	-0.0221089	0
0.2	-0.016136	-0.0424411	-0.0246392	-0.0277388	0.0134237					0.00333333	0.2	0.0091447	0.0030285	-0.00111	0.00368773	0.00515904			0.00333333	-0.0277388	0.00368773
0.4	-0.0215746	-0.0422702	-0.0216897	-0.0285115	0.0119155					0.00666667	0.4	0.0132447	0.0098366	0.001904	0.00832843	0.00581883			0.00666667	-0.0285115	0.00832843
0.6	-0.0309609	-0.0432186	-0.0250837	-0.0330877	0.00925263					0.01	0.6	0.0141517	0.0084526	0.005366	0.00932343	0.00445712			0.01	-0.0330877	0.00932343
0.8	-0.0350365	-0.043223	-0.0280335	-0.035431	0.00760243					0.0133333	0.8	0.0195267	0.0107068	0.004239	0.0114908	0.00767395			0.0133333	-0.035431	0.0114908
1	-0.0394325	-0.0425239	-0.0304049	-0.0374538	0.00629715					0.0166667	1	0.0218007	0.013012	0.005129	0.0133139	0.00833995			0.0166667	-0.0374538	0.0133139
1.2	-0.0433936	-0.0416095	-0.0298576	-0.0382869	0.00735429					0.02	1.2	0.0236697	0.0139347	0.006164	0.0145895	0.0087712			0.02	-0.0382869	0.0145895
1.4	-0.0460197	-0.0418858	-0.0305528	-0.0394861	0.00800782					0.0233333	1.4	0.0240297	0.0132592	0.007932	0.0150736	0.0082008			0.0233333	-0.0394861	0.0150736
1.6	-0.0466793	-0.0401403	-0.0302349	-0.0390182	0.00827943					0.0266667	1.6	0.0249527	0.0135408	0.009976	0.0161565	0.00782348			0.0266667	-0.0390182	0.0161565
1.8	-0.0466188	-0.0394268	-0.0286323	-0.038226	0.00905318					0.03	1.8	0.0235067	0.0143355	0.011408	0.0164167	0.00631215			0.03	-0.038226	0.0164167
2	-0.0467513	-0.0389155	-0.0275579	-0.0377416	0.0096504					0.0333333	2	0.0248957	0.013595	0.012856	0.0171156	0.00674792			0.0333333	-0.0377416	0.0171156
2.2	-0.046099	-0.0385803	-0.0264337	-0.0370377	0.00992299					0.0366667	2.2	0.0245577	0.0145887	0.014304	0.0178168	0.00583953			0.0366667	-0.0370377	0.0178168
2.4	-0.0453567	-0.0372378	-0.0258249	-0.0361398	0.00981208					0.04	2.4	0.0254767	0.015896	0.013451	0.0182746	0.00635591			0.04	-0.0361398	0.0182746
2.6	-0.0449476	-0.0367891	-0.0239399	-0.0352255	0.0105908					0.0433333	2.6	0.0253467	0.0170546	0.013503	0.0186348	0.00607791			0.0433333	-0.0352255	0.0186348
2.8	-0.0444916	-0.0355211	-0.0230001	-0.0343376	0.0107945					0.0466667	2.8	0.0272517	0.0170639	0.013197	0.0191709	0.00726038			0.0466667	-0.0343376	0.0191709
3	-0.0425151	-0.0348097	-0.0209922	-0.0327723	0.0109051					0.05	3	0.0270917	0.0173704	0.013507	0.019323	0.00699969			0.05	-0.0327723	0.019323
3.2	-0.0420483	-0.0330301	-0.0203597	-0.0318127	0.0108954					0.0533333	3.2	0.0275667	0.0177354	0.014027	0.0197764	0.00699679			0.0533333	-0.0318127	0.0197764
3.4	-0.0415161	-0.0318781	-0.0181849	-0.0305264	0.0117242					0.0566667	3.4	0.0270187	0.0182491	0.015315	0.0201943	0.00608949			0.0566667	-0.0305264	0.0201943
3.6	-0.0402395	-0.0308036	-0.0173159	-0.029453	0.0115213					0.06	3.6	0.0273567	0.0193328	0.01498	0.0205565	0.00627844			0.06	-0.029453	0.0205565
3.8	-0.0389035	-0.0298587	-0.0155659	-0.0281094	0.0117667					0.0633333	3.8	0.0268887	0.0192086	0.01514	0.0204124	0.00596615			0.0633333	-0.0281094	0.0204124
4	-0.0382675	-0.0280553	-0.0148794	-0.0270674	0.0117253					0.0666667	4	0.0265857	0.0208875	0.016097	0.0211901	0.00525089			0.0666667	-0.0270674	0.0211901
4.2	-0.0363433	-0.0277786	-0.0134657	-0.0258625	0.0115585					0.07	4.2	0.0267197	0.0211704	0.016168	0.0213527	0.00527821			0.07	-0.0258625	0.0213527
4.4	-0.0340417	-0.0266224	-0.0136781	-0.0247807	0.010306					0.0733333	4.4	0.0268747	0.0212366	0.015068	0.0210598	0.00590534			0.0733333	-0.0247807	0.0210598
4.6	-0.0337107	-0.0259647	-0.013187	-0.0242875	0.0103641					0.0766667	4.6	0.0272657	0.0203123	0.015191	0.020923	0.00606047			0.0766667	-0.0242875	0.020923
4.8	-0.0338243	-0.0256288	-0.0118291	-0.0237607	0.011116					0.08	4.8	0.0274907	0.0204327	0.016917	0.0216135	0.00538483			0.08	-0.0237607	0.0216135
5	-0.0338336	-0.0245041	-0.0105776	-0.0229718	0.0117035					0.0833333	5	0.0282347	0.020184	0.016376	0.0215982	0.00605452			0.0833333	-0.0229718	0.0215982
5.2	-0.0333808	-0.0225672	-0.0096005	-0.0218495	0.0119064					0.0866667	5.2	0.0288277	0.0198253	0.016089	0.0215807	0.00654825			0.0866667	-0.0218495	0.0215807
5.4	-0.0342152	-0.022087	-0.0072319	-0.021178	0.0135146					0.09	5.4	0.0299117	0.0199997	0.017348	0.0224198	0.00662226			0.09	-0.021178	0.0224198
5.6	-0.0333455	-0.0204768	-0.0058635	-0.0198953	0.0137502					0.0933333	5.6	0.0297977	0.0201162	0.017818	0.0225773	0.00635776			0.0933333	-0.0198953	0.0225773
5.8	-0.0317553	-0.0196949	-0.0046509	-0.0187004	0.0135795					0.0966667	5.8	0.0305437	0.0209057	0.017008	0.0228191	0.00696776			0.0966667	-0.0187004	0.0228191
6	-0.030829	-0.0187287	-0.0047017	-0.0180865	0.0130755					0.1	6	0.0309387	0.0221328	0.017681	0.0235842	0.00674696			0.1	-0.0180865	0.0235842
6.2	-0.0308048	-0.0184739	-0.003735	-0.0176712	0.0135527					0.103333	6.2	0.0300177	0.022118	0.018088	0.0234079	0.00606855			0.103333	-0.0176712	0.0234079
6.4	-0.0289156	-0.0171386	-0.0033915	-0.0164819	0.0127747					0.106667	6.4	0.0303647	0.0216003	0.018624	0.0235297	0.00610351			0.106667	-0.0164819	0.0235297
6.6	-0.0276267	-0.0168387	-0.0014343	-0.0152999	0.0131638					0.11	6.6	0.0313897	0.0219996	0.018376	0.0239218	0.00671641			0.11	-0.0152999	0.0239218
6.8	-0.0271976	-0.0147765	-0.0016114	-0.0145285	0.0127949					0.113333	6.8	0.0309507	0.0218692	0.018802	0.023874	0.0063176			0.113333	-0.0145285	0.023874
7	-0.0257428	-0.014008	0.0002891	-0.0131539	0.013037					0.116667	7	0.0310537	0.0206183	0.018462	0.023378	0.00673422			0.116667	-0.0131539	0.023378
7.2	-0.0235738	-0.0125252	0.00162719	-0.0114906	0.0126323					0.12	7.2	0.0321967	0.0212243	0.018966	0.024129	0.00707749			0.12	-0.0114906	0.024129
7.4	-0.0234025	-0.0115706	0.00272242	-0.0107502	0.0130818					0.123333	7.4	0.0312657	0.0209913	0.018688	0.0236483	0.0066966			0.123333	-0.0107502	0.0236483
7.6	-0.0219457	-0.0104976	0.00342512	-0.00967273	0.0127055					0.126667	7.6	0.0315237	0.0202779	0.018469	0.0234235	0.00707302			0.126667	-0.00967273	0.0234235
7.8	-0.0211668	-0.00953349	0.00487815	-0.00860738	0.0130471					0.13	7.8	0.0316367	0.0213484	0.018047	0.0236774	0.00708788			0.13	-0.00860738	0.0236774
8	-0.0209948	-0.00886393	0.0055693	-0.00809648	0.0132987					0.133333	8	0.0309287	0.0217459	0.018252	0.0236422	0.00654764			0.133333	-0.00809648	0.0236422
8.2	-0.0213326	-0.00754994	0.00581317	-0.00768979	0.0135734					0.136667	8.2	0.0303857	0.0211046	0.017495	0.0229951	0.00665004			0.136667	-0.00768979	0.0229951
8.4	-0.0203801	-0.00737616	0.00636421	-0.00713068	0.0133738					0.14	8.4	0.0315627	0.0228088	0.017525	0.0239655	0.00708997			0.14	-0.00713068	0.0239655
8.6	-0.0199681	-0.00675691	0.00618422	-0.00684693	0.0130764					0.143333	8.6	0.0309457	0.0246367	0.018595	0.0247258	0.00617583			0.143333	-0.00684693	0.0247258
8.8	-0.0183995	-0.00572668	0.0071289	-0.00566576	0.0127643					0.146667	8.8	0.0314347	0.0230664	0.019008	0.024503	0.00633669			0.146667	-0.00566576	0.024503
9	-0.0176576	-0.00391662	0.00897618	-0.00419935	0.0133191					0.15	9	0.0321597	0.0227756	0.019568	0.0248344	0.00654346			0.15	-0.00419935	0.0248344
9.2	-0.0165787	-0.00393176	0.00983711	-0.00355778	0.0132119					0.153333	9.2	0.0331187	0.0234658	0.020327	0.0256372	0.00666656			0.153333	-0.00355778	0.0256372
9.4	-0.0156424	-0.00282558	0.0115126	-0.00231846	0.0135846					0.156667	9.4	0.0333677	0.0222501	0.019875	0.0251643	0.00720295			0.156667	-0.00231846	0.0251643
9.6	-0.0148832	-0.00141279	0.0133019	-0.00099803	0.0140971					0.16	9.6	0.0348307	0.0214583	0.019865	0.0253847	0.0082192			0.16	-0.00099803	0.0253847
9.8	-0.0144403	-0.000359274	0.0139742	-0.000275125	0.0142074					0.163333	9.8	0.0346127	0.0227658	0.020343	0.0259072	0.00763592			0.163333	-0.000275125	0.0259072
10	-0.0135047	-0.00029984	0.0137384	-2.20467e-05	0.0136237					0.166667	10	0.0344267	0.0237958	0.020025	0.0260825	0.0074682			0.166667	-2.20467e-05	0.0260825
10.2	-0.012984	-0.000339936	0.0150005	0.000558855	0.0140139					0.17	10.2	0.0338327	0.0243948	0.020593	0.0262735	0.00681686			0.17	0.000558855	0.0262735
10.4	-0.0115963	0.000683792	0.0156031	0.00156353	0.013621					0.173333	10.4	0.0331607	0.025528	0.02093	0.0265396	0.00617778			0.173333	0.00156353	0.0265396
10.6	-0.0109359	0.00101886	0.0160203	0.00203442	0.0135068					0.176667	10.6	0.0325847	0.0255475	0.020476	0.0262027	0.00608088			0.176667	0.00203442	0.0262027
10.8	-0.0107829	0.00166491	0.0171575	0.00267984	0.0139978					0.18	10.8	0.0329227	0.0245626	0.020579	0.0260214	0.00629983			0.18	0.00267984	0.0260214
11	-0.0102846	0.00332666	0.0186548	0.00389895	0.0144782					0.183333	11	0.0339877	0.0245677	0.021136	0.0265638	0.00665431			0.183333	0.00389895	0.0265638
11.2	-0.00877945	0.0053028	0.0196009	0.00537475	0.0141903					0.186667	11.2	0.0341847	0.0242283	0.020264	0.0262257	0.00717207			0.186667	0.00537475	0.0262257
11.4	-0.00823936	0.00587944	0.0206645	0.00610153	0.0144532					0.19	11.4	0.0344207	0.0237399	0.021389	0.0265165	0.0069454			0.19	0.00610153	0.0265165
11.6	-0.00801312	0.00758694	0.0219746	0.00718281	0.0149979					0.193333	11.6	0.0340917	0.0237089	0.020873	0.0262245	0.00695915			0.193333	0.00718281	0.0262245
11.8	-0.00703031	0.00747553	0.0221984	0.00754787	0.0146145					0.196667	11.8	0.0341667	0.0245299	0.020801	0.0264992	0.00689703			0.196667	0.00754787	0.0264992
12	-0.00601868	0.00718818	0.0231008	0.0080901	0.0145807					0.2	12	0.0340637	0.0238271	0.020781	0.0262239	0.00695817			0.2	0.0080901	0.0262239
12.2	-0.00470603	0.00870608	0.0243564	0.00945215	0.0145456					0.203333	12.2	0.0333027	0.0239736	0.021069	0.0261151	0.00639182			0.203333	0.00945215	0.0261151
12.4	-0.00380702	0.0102125	0.0249348	0.0104468	0.0143723					0.206667	12.4	0.0342037	0.0239406	0.021272	0.0264721	0.00682741			0.206667	0.0104468	0.0264721
12.6	-0.00192718	0.0101676	0.0252111	0.0111505	0.0135958					0.21	12.6	0.0347787	0.0245848	0.021638	0.0270005	0.00689538			0.21	0.0111505	0.0270005
12.8	-0.000489642	0.011492	0.0260149	0.0123391	0.0132726					0.213333	12.8	0.0351927	0.0252027	0.021814	0.0274031	0.00695549			0.213333	0.0123391	0.0274031
13	0.000992647	0.0132396	0.0258295	0.0133539	0.0124188					0.216667	13	0.0356907	0.0252344	0.020956	0.0272937	0.00758013			0.216667	0.0133539	0.0272937
13.2	0.0014869	0.0136307	0.0259128	0.0136768	0.012213					0.22	13.2	0.0365857	0.024531	0.021314	0.0274769	0.00805077			0.22	0.0136768	0.0274769
13.4	0.00196824	0.0145665	0.0264106	0.0143151	0.0122231					0.223333	13.4	0.0352387	0.0241198	0.020244	0.0265342	0.00778345			0.223333	0.0143151	0.0265342
13.6	0.00175723	0.0150323	0.027287	0.0146922	0.0127683					0.226667	13.6	0.0340337	0.0243538	0.021603	0.0266635	0.00652929			0.226667	0.0146922	0.0266635
13.8	0.0026696	0.0151075	0.0275543	0.0151105	0.0124424					0.23	13.8	0.0337827	0.0234069	0.02207	0.0264199	0.00641134			0.23	0.0151105	0.0264199
14	0.00272156	0.0153487	0.0288813	0.0156505	0.0130825					0.233333	14	0.0338447	0.0235584	0.023242	0.0268817	0.00603221			0.233333	0.0156505	0.0268817
14.2	0.00313648	0.0158707	0.0306528	0.0165533	0.0137709					0.236667	14.2	0.0347137	0.0237085	0.02351	0.0273107	0.00641193			0.236667	0.0165533	0.0273107
14.4	0.00400257	0.0157219	0.0323815	0.0173687	0.014261					0.24	14.4	0.0370027	0.023897	0.024577	0.0284922	0.00737812			0.24	0.0173687	0.0284922
14.6	0.00579044	0.0160943	0.0331719	0.0183522	0.0138297					0.243333	14.6	0.0380937	0.0242083	0.023564	0.028622	0.00820906			0.243333	0.0183522	0.028622
14.8	0.00620465	0.0170563	0.0345493	0.0192701	0.0143014					0.246667	14.8	0.0380547	0.0246995	0.022652	0.0284687	0.00836458			0.246667	0.0192701	0.0284687
15	0.00679335	0.0170983	0.0350304	0.0196407	0.0142892					0.25	15	0.0370547	0.0250173	0.022138	0.02807	0.00791304			0.25	0.0196407	0.02807
15.2	0.00686627	0.017637	0.0352524	0.0199186	0.0143299					0.253333	15.2	0.0368357	0.0262765	0.02261	0.0285741	0.00738592			0.253333	0.0199186	0.0285741
15.4	0.00800325	0.0181966	0.0346171	0.0202723	0.0134278					0.256667	15.4	0.0350777	0.0278006	0.02275	0.0285428	0.00619727			0.256667	0.0202723	0.0285428
15.6	0.00755049	0.020385	0.035683	0.0212062	0.0140842					0.26	15.6	0.0348147	0.027453	0.022834	0.0283672	0.00604245			0.26	0.0212062	0.0283672
15.8	0.00860011	0.0214664	0.0362761	0.0221142	0.0138494					0.263333	15.8	0.0352177	0.0275796	0.023782	0.0288598	0.00582434			0.263333	0.0221142	0.0288598
16	0.00948231	0.0218742	0.0371569	0.0228378	0.0138624					0.266667	16	0.0365667	0.0279051	0.022925	0.0291323	0.00690315			0.266667	0.0228378	0.0291323
16.2	0.0103343	0.0227735	0.0388974	0.0240017	0.0143211					0.27	16.2	0.0360137	0.0271804	0.02304	0.0287447	0.0066268			0.27	0.0240017	0.0287447
16.4	0.0102802	0.024379	0.0403456	0.0250016	0.0150424					0.273333	16.4	0.0362307	0.0261757	0.022768	0.0283915	0.00699952			0.273333	0.0250016	0.0283915
16.6	0.0118737	0.0246938	0.0416053	0.0260576	0.0149126					0.276667	16.6	0.0366107	0.0266288	0.02374	0.0289932	0.00675325			0.276667	0.0260576	0.0289932
16.8	0.0122718	0.0257291	0.0430459	0.0270156	0.0154273					0.28	16.8	0.0364677	0.0272327	0.024185	0.0292951	0.00639581			0.28	0.0270156	0.0292951
17	0.0124074	0.0266031	0.0433404	0.0274503	0.0154839					0.283333	17	0.0365787	0.0269131	0.02535	0.0296139	0.00608209			0.283333	0.0274503	0.0296139
17.2	0.0136091	0.0274379	0.0430229	0.0280233	0.0147156					0.286667	17.2	0.0376337	0.026813	0.025385	0.0299439	0.00669773			0.286667	0.0280233	0.0299439
17.4	0.0141376	0.0279423	0.043585	0.028555	0.0147333					0.29	17.4	0.0391437	0.0282559	0.026284	0.0312279	0.00692585			0.29	0.028555	0.0312279
17.6	0.0149038	0.0281934	0.0427817	0.0286263	0.013944					0.293333	17.6	0.0393617	0.0269166	0.025368	0.0305488	0.0076714			0.293333	0.0286263	0.0305488
17.8	0.0158219	0.0288594	0.0426641	0.0291151	0.0134229					0.296667	17.8	0.0399717	0.0261852	0.025875	0.0306773	0.00805068			0.296667	0.0291151	0.0306773
18	0.0162604	0.0299046	0.0446756	0.0302802	0.0142113					0.3	18	0.0382427	0.0274296	0.025491	0.0303878	0.00687128			0.3	0.0302802	0.0303878
18.2	0.0168986	0.0298023	0.0449435	0.0305481	0.0140373					0.303333	18.2	0.0376137	0.0272632	0.026159	0.0303453	0.00631878			0.303333	0.0305481	0.0303453
18.4	0.0182108	0.0308115	0.0459267	0.0316497	0.0138769					0.306667	18.4	0.0371477	0.0263401	0.025875	0.0297876	0.00637827			0.306667	0.0316497	0.0297876
18.6	0.018813	0.0303801	0.0476171	0.0322701	0.0144948					0.31	18.6	0.0370687	0.0273214	0.026259	0.0302164	0.00595802			0.31	0.0322701	0.0302164
18.8	0.0188316	0.031292	0.0487735	0.0329657	0.015041					0.313333	18.8	0.0377527	0.0279355	0.025474	0.0303874	0.00649619			0.313333	0.0329657	0.0303874
19	0.0212921	0.032003	0.0484993	0.0339315	0.0137057					0.316667	19	0.0389037	0.0273169	0.026298	0.0308395	0.00700233			0.316667	0.0339315	0.0308395
19.2	0.0221817	0.0321357	0.0498385	0.0347186	0.0140082					0.32	19.2	0.0392617	0.0272493	0.025811	0.030774	0.00738566			0.32	0.0347186	0.030774
19.4	0.0223364	0.0328835	0.0491074	0.0347758	0.0134854					0.323333	19.4	0.0386837	0.027084	0.026165	0.0306442	0.00697753			0.323333	0.0347758	0.0306442
19.6	0.0228784	0.0338261	0.0497194	0.0354746	0.0134962					0.326667	19.6	0.0392877	0.0270458	0.026516	0.0309498	0.00722566			0.326667	0.0354746	0.0309498
19.8	0.0244943	0.0341654	0.0506922	0.0364506	0.0132476					0.33	19.8	0.0387587	0.0265992	0.026896	0.0307513	0.0069362			0.33	0.0364506	0.0307513
20	0.0241778	0.0349861	0.0511975	0.0367871	0.0135996					0.333333	20	0.0392487	0.025834	0.027039	0.0307072	0.00742162			0.333333	0.0367871	0.0307072
20.2	0.0247714	0.0362572	0.0515615	0.03753	0.0134403					0.336667	20.2	0.0401677	0.0264557	0.027185	0.0312695	0.00771472			0.336667	0.03753	0.0312695
20.4	0.0258819	0.035594	0.0534831	0.0383197	0.014001					0.34	20.4	0.0406437	0.0265267	0.026816	0.0313288	0.00806824			0.34	0.0383197	0.0313288
20.6	0.0269444	0.0376425	0.0540017	0.0395295	0.013627					0.343333	20.6	0.0413307	0.0266554	0.027537	0.031841	0.00823011			0.343333	0.0395295	0.031841
20.8	0.0272205	0.0380663	0.0546683	0.039985	0.0138241					0.346667	20.8	0.0413507	0.0277729	0.027304	0.0321425	0.00797795			0.346667	0.039985	0.0321425
21	0.0281648	0.0381844	0.056902	0.0410837	0.0145863					0.35	21	0.0413887	0.0281679	0.028232	0.0325962	0.0076146			0.35	0.0410837	0.0325962
21.2	0.0288002	0.0389133	0.0580053	0.0419063	0.0148308					0.353333	21.2	0.0405417	0.0284729	0.027591	0.0322019	0.00723596			0.353333	0.0419063	0.0322019
21.4	0.0295941	0.0399633	0.0583681	0.0426418	0.0145728					0.356667	21.4	0.0415857	0.0285852	0.02783	0.032667	0.00773307			0.356667	0.0426418	0.032667
21.6	0.0301921	0.039738	0.0584734	0.0428012	0.0143873					0.36	21.6	0.0412617	0.0284264	0.027306	0.0323314	0.00775416			0.36	0.0428012	0.0323314
21.8	0.0297552	0.0409403	0.059784	0.0434932	0.0151763					0.363333	21.8	0.0414637	0.0269165	0.028188	0.0321894	0.0080569			0.363333	0.0434932	0.0321894
22	0.0305284	0.0424277	0.0599198	0.044292	0.0147841					0.366667	22	0.0414377	0.0274814	0.027501	0.03214	0.00805202			0.366667	0.044292	0.03214
22.2	0.0314431	0.0429352	0.0603587	0.0449123	0.0145588					0.37	22.2	0.0415117	0.027794	0.028074	0.0324599	0.00784034			0.37	0.0449123	0.0324599
22.4	0.0328236	0.0442238	0.0614444	0.0461639	0.0144087					0.373333	22.4	0.0414187	0.0274775	0.028169	0.0323551	0.00785695			0.373333	0.0461639	0.0323551
22.6	0.0329735	0.0455254	0.0623644	0.0469544	0.0147475					0.376667	22.6	0.0408907	0.0279025	0.028182	0.0323251	0.00741937			0.376667	0.0469544	0.0323251
22.8	0.0344409	0.0450771	0.0614951	0.0470044	0.0136297					0.38	22.8	0.0407317	0.0292622	0.028442	0.032812	0.00687094			0.38	0.0470044	0.032812
23	0.0349117	0.0457427	0.061669	0.0474411	0.0134593					0.383333	23	0.0411757	0.0278077	0.027816	0.0322665	0.00771562			0.383333	0.0474411	0.0322665
23.2	0.0346417	0.0469026	0.063061	0.0482018	0.0142541					0.386667	23.2	0.0413047	0.0273093	0.02821	0.0322747	0.00783319			0.386667	0.0482018	0.0322747
23.4	0.0351659	0.0476775	0.0637693	0.0488709	0.014339					0.39	23.4	0.0400647	0.027574	0.027555	0.0317312	0.007217			0.39	0.0488709	0.0317312
23.6	0.0355366	0.0478297	0.0648286	0.0493983	0.0147089					0.393333	23.6	0.0402557	0.0281221	0.027026	0.0318013	0.00734224			0.393333	0.0493983	0.0318013
23.8	0.0361899	0.0497227	0.0665084	0.050807	0.0151883					0.396667	23.8	0.0406517	0.0268396	0.026689	0.0313934	0.00801825			0.396667	0.050807	0.0313934
24	0.0360387	0.0493878	0.0677948	0.0510738	0.015945					0.4	24	0.0400037	0.0284193	0.026669	0.0316973	0.00724656			0.4	0.0510738	0.0316973
24.2	0.0369523	0.0495172	0.0674808	0.0513168	0.0153436					0.403333	24.2	0.0399487	0.0291799	0.025832	0.0316535	0.00737628			0.403333	0.0513168	0.0316535
24.4	0.0370097	0.0489294	0.0680578	0.0513323	0.0156629					0.406667	24.4	0.0414117	0.029641	0.027112	0.0327216	0.00763137			0.406667	0.0513323	0.0327216
24.6	0.0381986	0.0493738	0.0681189	0.0518971	0.0151189					0.41	24.6	0.0405237	0.0287977	0.028019	0.0324468	0.00700563			0.41	0.0518971	0.0324468
24.8	0.0395271	0.0493088	0.068158	0.0523313	0.0145528					0.413333	24.8	0.0405727	0.030539	0.027814	0.0329752	0.00671919			0.413333	0.0523313	0.0329752
25	0.0406963	0.0506115	0.0684176	0.0532418	0.0140466					0.416667	25	0.0420867	0.030049	0.029135	0.0337569	0.00722828			0.416667	0.0532418	0.0337569
25.2	0.0415225	0.0518703	0.0686548	0.0540159	0.0136928					0.42	25.2	0.0421457	0.029676	0.029963	0.0339282	0.00711798			0.42	0.0540159	0.0339282
25.4	0.0421715	0.0529762	0.0694986	0.0548821	0.0137629					0.423333	25.4	0.0414657	0.0292085	0.030243	0.0336391	0.00679777			0.423333	0.0548821	0.0336391
25.6	0.042956	0.0537091	0.0707986	0.0558212	0.014041					0.426667	25.6	0.0430077	0.029668	0.030016	0.0342306	0.00760321			0.426667	0.0558212	0.0342306
25.8	0.0422586	0.0546934	0.0714426	0.0561315	0.0146451					0.43	25.8	0.0427137	0.0282904	0.030915	0.033973	0.00768255			0.43	0.0561315	0.033973
26	0.0435289	0.0543409	0.0720882	0.0566527	0.0144193					0.433333	26	0.0420547	0.029108	0.030881	0.0340146	0.00701917			0.433333	0.0566527	0.0340146
26.2	0.0450454	0.0554402	0.0731062	0.0578639	0.0141865					0.436667	26.2	0.0418107	0.0289255	0.031658	0.0341314	0.00678936			0.436667	0.0578639	0.0341314
26.4	0.0456857	0.0549809	0.0737313	0.0581326	0.014286					0.44	26.4	0.0421057	0.0288282	0.031063	0.033999	0.007109			0.44	0.0581326	0.033999
26.6	0.0458078	0.0559546	0.0742321	0.0586648	0.0144047					0.443333	26.6	0.0418697	0.029657	0.031216	0.0342476	0.00664683			0.443333	0.0586648	0.0342476
26.8	0.0471746	0.0561818	0.0758803	0.0597456	0.0146809					0.446667	26.8	0.0433197	0.030246	0.029196	0.0342539	0.00786875			0.446667	0.0597456	0.0342539
27	0.0475654	0.0575651	0.0757516	0.060294	0.0142899					0.45	27	0.0421877	0.0293051	0.029022	0.0335049	0.00752083			0.45	0.060294	0.0335049
27.2	0.0472242	0.0571795	0.0761212	0.060175	0.0146795					0.453333	27.2	0.0433347	0.029432	0.0276	0.0334556	0.00860448			0.453333	0.060175	0.0334556
27.4	0.0475468	0.0591079	0.0774058	0.0613535	0.0150556					0.456667	27.4	0.0432737	0.029284	0.028196	0.0335846	0.00840865			0.456667	0.0613535	0.0335846
27.6	0.0477331	0.0585904	0.0781207	0.0614814	0.0153987					0.46	27.6	0.0430467	0.028844	0.028476	0.0334556	0.0083082			0.46	0.0614814	0.0334556
27.8	0.0475078	0.0587015	0.0775698	0.0612597	0.0151934					0.463333	27.8	0.0428157	0.0284029	0.030431	0.0338832	0.00780195			0.463333	0.0612597	0.0338832
28	0.0481422	0.0592116	0.0791075	0.0621538	0.0156909					0.466667	28	0.0432227	0.029571	0.030162	0.0343186	0.00771687			0.466667	0.0621538	0.0343186
28.2	0.0485661	0.059825	0.0804309	0.0629407	0.0161593					0.47	28.2	0.0434097	0.0293532	0.030944	0.034569	0.00769751			0.47	0.0629407	0.034569
28.4	0.0483498	0.0599295	0.080103	0.0627941	0.0160693					0.473333	28.4	0.0440717	0.03067	0.030721	0.0351542	0.00772279			0.473333	0.0627941	0.0351542
28.6	0.0487925	0.0616771	0.0815871	0.0640189	0.0165222					0.476667	28.6	0.0447147	0.0315	0.029556	0.0352569	0.00824817			0.476667	0.0640189	0.0352569
28.8	0.051077	0.0627586	0.0818779	0.0652378	0.0155494					0.48	28.8	0.0440017	0.031796	0.029288	0.0350286	0.00787149			0.48	0.0652378	0.0350286
29	0.0513641	0.0634562	0.0827814	0.0658672	0.0158468					0.483333	29	0.0452847	0.031173	0.029491	0.0353162	0.00867381			0.483333	0.0658672	0.0353162
29.2	0.053074	0.0644975	0.0824661	0.0666792	0.014817					0.486667	29.2	0.0440297	0.031861	0.030138	0.0353429	0.00757216			0.486667	0.0666792	0.0353429
29.4	0.0547407	0.0648024	0.0830106	0.0675179	0.0143292					0.49	29.4	0.0438057	0.030775	0.03014	0.0349069	0.00771312			0.49	0.0675179	0.0349069
29.6	0.0563573	0.0647927	0.0825405	0.0678968	0.0133648					0.493333	29.6	0.0438107	0.03011	0.031451	0.0351239	0.00755281			0.493333	0.0678968	0.0351239
29.8	0.0561763	0.0649607	0.0841978	0.0684449	0.014332					0.496667	29.8	0.0443217	0.030324	0.031135	0.0352602	0.00785793			0.496667	0.0684449	0.0352602
30	0.0574338	0.0656101	0.0835009	0.0688483	0.0133318					0.5	30	0.0438937	0.03052	0.031327	0.0352469	0.00749921			0.5	0.0688483	0.0352469
30.2	0.056963	0.0660657	0.0856136	0.0695474	0.0146392					0.503333	30.2	0.0445927	0.030708	0.030918	0.0354062	0.00795641			0.503333	0.0695474	0.0354062
30.4	0.0575105	0.0668707	0.0867079	0.070363	0.0149087					0.506667	30.4	0.0441257	0.031055	0.030379	0.0351866	0.00774889			0.506667	0.070363	0.0351866
30.6	0.0583975	0.0674413	0.0871273	0.0709887	0.0146897					0.51	30.6	0.0446137	0.030861	0.029994	0.0351562	0.00820187			0.51	0.0709887	0.0351562
30.8	0.0587168	0.0679864	0.0886146	0.0717726	0.0153043					0.513333	30.8	0.0441537	0.030457	0.031553	0.0353879	0.00761116			0.513333	0.0717726	0.0353879
31	0.0584323	0.0682473	0.089824	0.0721679	0.0160589					0.516667	31	0.0441377	0.031318	0.031635	0.0356969	0.00731167			0.516667	0.0721679	0.0356969
31.2	0.0592681	0.0689533	0.089649	0.0726235	0.0155194					0.52	31.2	0.0444337	0.031264	0.031713	0.0358036	0.00747729			0.52	0.0726235	0.0358036
31.4	0.0595977	0.0696115	0.0901768	0.0731287	0.01559					0.523333	31.4	0.0449017	0.031662	0.032335	0.0362996	0.00745726			0.523333	0.0731287	0.0362996
31.6	0.0591952	0.0698363	0.0905071	0.0731795	0.0159214					0.526667	31.6	0.0441327	0.031557	0.032925	0.0362049	0.00689966			0.526667	0.0731795	0.0362049
31.8	0.0601454	0.0703863	0.0905918	0.0737078	0.0154926					0.53	31.8	0.0445337	0.033518	0.032019	0.0366902	0.00683387			0.53	0.0737078	0.0366902
32	0.0610356	0.0711743	0.0908293	0.0743464	0.015148					0.533333	32	0.0443057	0.032709	0.03297	0.0366616	0.0066213			0.533333	0.0743464	0.0366616
32.2	0.0612416	0.0713025	0.0912084	0.0745842	0.0152506					0.536667	32.2	0.0444147	0.033031	0.033002	0.0368159	0.00658077			0.536667	0.0745842	0.0368159
32.4	0.0626156	0.0716937	0.0911924	0.0751672	0.0146016					0.54	32.4	0.0443377	0.031983	0.03346	0.0365936	0.00674715			0.54	0.0751672	0.0365936
32.6	0.0639333	0.0724743	0.091892	0.0760999	0.0143276					0.543333	32.6	0.0440277	0.032539	0.033846	0.0368042	0.00628975			0.543333	0.0760999	0.0368042
32.8	0.0641321	0.0738761	0.0911666	0.0763916	0.0136917					0.546667	32.8	0.0440767	0.031502	0.034261	0.0366132	0.00660912			0.546667	0.0763916	0.0366132
33	0.0645521	0.0736831	0.0929776	0.0770709	0.0145124					0.55	33	0.0452727	0.031446	0.033243	0.0366539	0.00751798			0.55	0.0770709	0.0366539
33.2	0.0650578	0.0747762	0.0931907	0.0776749	0.0142887					0.553333	33.2	0.0458227	0.031567	0.034312	0.0372339	0.00756369			0.553333	0.0776749	0.0372339
33.4	0.0652101	0.0749314	0.0941795	0.078107	0.0147435					0.556667	33.4	0.0464077	0.03231	0.034714	0.0378106	0.00754174			0.556667	0.078107	0.0378106
33.6	0.0650612	0.0756711	0.0947643	0.0784989	0.0150521					0.56	33.6	0.0469727	0.031202	0.034253	0.0374759	0.00836475			0.56	0.0784989	0.0374759
33.8	0.0658477	0.0748709	0.0963081	0.0790089	0.0156461					0.563333	33.8	0.0470557	0.031039	0.033952	0.0373489	0.00853158			0.563333	0.0790089	0.0373489
34	0.0661857	0.075639	0.0961586	0.0793278	0.0153232					0.566667	34	0.0469777	0.030783	0.034636	0.0374656	0.00846002			0.566667	0.0793278	0.0374656
34.2	0.0668412	0.0765385	0.0979038	0.0804278	0.0158923					0.57	34.2	0.0471537	0.030523	0.032852	0.0368429	0.00900503			0.57	0.0804278	0.0368429
34.4	0.0662358	0.0777568	0.0981518	0.0807148	0.0161623					0.573333	34.4	0.0462277	0.030855	0.031564	0.0362156	0.00867801			0.573333	0.0807148	0.0362156
34.6	0.0677095	0.0783367	0.0990058	0.081684	0.0159144					0.576667	34.6	0.0464107	0.031888	0.030782	0.0363602	0.00872151			0.576667	0.081684	0.0363602
34.8	0.0679803	0.0793511	0.0994125	0.082248	0.0159151					0.58	34.8	0.0468027	0.032125	0.030151	0.0363596	0.00909772			0.58	0.082248	0.0363596
35	0.0683988	0.0804052	0.0996446	0.0828162	0.0157618					0.583333	35	0.0452267	0.0334	0.029696	0.0361076	0.00811165			0.583333	0.0828162	0.0361076
35.2	0.0696807	0.0792995	0.0989319	0.0826374	0.0149085					0.586667	35.2	0.0447997	0.0345	0.030402	0.0365672	0.00741812			0.586667	0.0826374	0.0365672
35.4	0.0709888	0.0788705	0.0999801	0.0832798	0.0149902					0.59	35.4	0.0454927	0.034152	0.031357	0.0370006	0.007486			0.59	0.0832798	0.0370006
35.6	0.0707031	0.0793055	0.101473	0.0838272	0.0158755					0.593333	35.6	0.0464097	0.033285	0.033041	0.0375786	0.00764896			0.593333	0.0838272	0.0375786
35.8	0.0718326	0.0804919	0.101984	0.0847695	0.0155242					0.596667	35.8	0.0455267	0.033121	0.034115	0.0375876	0.00689343			0.596667	0.0847695	0.0375876
36	0.0727274	0.080289	0.103478	0.0854981	0.0160235					0.6	36	0.0465697	0.033128	0.033793	0.0378302	0.0075759			0.6	0.0854981	0.0378302
36.2	0.0725114	0.0822955	0.104345	0.086384	0.0163059					0.603333	36.2	0.0467367	0.032322	0.034865	0.0379746	0.00769402			0.603333	0.086384	0.0379746
36.4	0.0729827	0.0830151	0.103832	0.0866099	0.0157357					0.606667	36.4	0.0467667	0.03375	0.034917	0.0384779	0.00720199			0.606667	0.0866099	0.0384779
36.6	0.075053	0.0838439	0.103681	0.087526	0.0146649					0.61	36.6	0.0450407	0.034177	0.034311	0.0378429	0.00623384			0.61	0.087526	0.0378429
36.8	0.0752051	0.0839407	0.104474	0.0878733	0.0150255					0.613333	36.8	0.0448117	0.034527	0.034534	0.0379576	0.00593585			0.613333	0.0878733	0.0379576
37	0.0762277	0.0842796	0.10425	0.0882524	0.0144274					0.616667	37	0.0448837	0.034777	0.035361	0.0383406	0.00567404			0.616667	0.0882524	0.0383406
37.2	0.0774983	0.0844602	0.10526	0.0890728	0.0144442					0.62	37.2	0.0449057	0.034339	0.033697	0.0376472	0.00629421			0.62	0.0890728	0.0376472
37.4	0.0774223	0.0852982	0.10725	0.0899902	0.0154575					0.623333	37.4	0.0456017	0.034153	0.033424	0.0377262	0.00683009			0.623333	0.0899902	0.0377262
37.6	0.0765735	0.0850675	0.107585	0.089742	0.0160255					0.626667	37.6	0.0462767	0.033905	0.033224	0.0378019	0.00734729			0.626667	0.089742	0.0378019
37.8	0.0771008	0.0865346	0.108702	0.0907791	0.0162225					0.63	37.8	0.0480887	0.033355	0.033453	0.0382989	0.00847836			0.63	0.0907791	0.0382989
38	0.0773251	0.0872321	0.109518	0.0913584	0.0164883					0.633333	38	0.0472807	0.032717	0.033445	0.0378142	0.00820628			0.633333	0.0913584	0.0378142
38.2	0.0775492	0.0872145	0.109326	0.0913632	0.0162896					0.636667	38.2	0.0479707	0.033647	0.034498	0.0387052	0.0080354			0.636667	0.0913632	0.0387052
38.4	0.0786118	0.088013	0.109712	0.0921123	0.0159502					0.64	38.4	0.0475877	0.033048	0.034864	0.0384999	0.00792247			0.64	0.0921123	0.0384999
38.6	0.0796778	0.0889117	0.110126	0.0929052	0.015612					0.643333	38.6	0.0484057	0.034155	0.034331	0.0389639	0.00817731			0.643333	0.0929052	0.0389639
38.8	0.0801788	0.0880022	0.108877	0.0923527	0.0148355					0.646667	38.8	0.0474447	0.034879	0.033349	0.0385576	0.00773441			0.646667	0.0923527	0.0385576
39	0.0799953	0.0889652	0.109312	0.0927575	0.0150218					0.65	39	0.0487637	0.034756	0.033807	0.0391089	0.00837476			0.65	0.0927575	0.0391089
39.2	0.0811788	0.0890748	0.109404	0.0932192	0.0145619					0.653333	39.2	0.0487677	0.035481	0.034136	0.0394616	0.00808736			0.653333	0.0932192	0.0394616
39.4	0.0812954	0.0890256	0.109744	0.093355	0.0147101					0.656667	39.4	0.0477417	0.035673	0.034161	0.0391919	0.00744284			0.656667	0.093355	0.0391919
39.6	0.081302	0.0895122	0.110112	0.0936421	0.0148424					0.66	39.6	0.0475377	0.036005	0.035665	0.0397359	0.0067587			0.66	0.0936421	0.0397359
39.8	0.0820472	0.0903396	0.111781	0.0947226	0.0153438					0.663333	39.8	0.0471077	0.035575	0.035533	0.0394052	0.00667056			0.663333	0.0947226	0.0394052
40	0.0830824	0.0904994	0.112705	0.0954289	0.0154143					0.666667	40	0.0468947	0.03575	0.034848	0.0391642	0.00670995			0.666667	0.0954289	0.0391642
40.2	0.0830278	0.092878	0.113803	0.0965696	0.0157162					0.67	40.2	0.0461477	0.035407	0.034802	0.0387856	0.00638297			0.67	0.0965696	0.0387856
40.4	0.0833857	0.0935873	0.114513	0.097162	0.0158686					0.673333	40.4	0.0469637	0.034791	0.034397	0.0387172	0.00714437			0.673333	0.097162	0.0387172
40.6	0.0847305	0.0948902	0.116221	0.0986139	0.0160721					0.676667	40.6	0.0468817	0.034521	0.034287	0.0385632	0.00720495			0.676667	0.0986139	0.0385632
40.8	0.0849181	0.095975	0.116599	0.099164	0.0160794					0.68	40.8	0.0471617	0.034613	0.035789	0.0391879	0.0069305			0.68	0.099164	0.0391879
41	0.085329	0.0963331	0.116409	0.099357	0.0157591					0.683333	41	0.0477667	0.034806	0.034954	0.0391756	0.00744051			0.683333	0.099357	0.0391756
41.2	0.0851123	0.0953403	0.117426	0.0992929	0.0165155					0.686667	41.2	0.0487587	0.03474	0.035174	0.0395576	0.00797137			0.686667	0.0992929	0.0395576
41.4	0.0857612	0.0963421	0.117438	0.0998471	0.0161266					0.69	41.4	0.0488707	0.035517	0.036472	0.0402866	0.0074494			0.69	0.0998471	0.0402866
41.6	0.0859911	0.096008	0.11671	0.0995697	0.0156661					0.693333	41.6	0.0490697	0.034604	0.036306	0.0399932	0.00790638			0.693333	0.0995697	0.0399932
41.8	0.0856912	0.0960495	0.117096	0.0996122	0.0160027					0.696667	41.8	0.0496867	0.034746	0.035495	0.0399759	0.00841813			0.696667	0.0996122	0.0399759
42	0.0865282	0.0965314	0.11937	0.10081	0.0168337					0.7	42	0.0477787	0.034187	0.036477	0.0394809	0.00727675			0.7	0.10081	0.0394809
42.2	0.0872148	0.0964304	0.11963	0.101092	0.0167028					0.703333	42.2	0.0471017	0.033004	0.036136	0.0387472	0.00740272			0.703333	0.101092	0.0387472
42.4	0.088746	0.0966127	0.120184	0.101848	0.0163597					0.706667	42.4	0.0472027	0.032677	0.035765	0.0385482	0.00765237			0.706667	0.101848	0.0385482
42.6	0.0887337	0.0968212	0.121509	0.102355	0.0170739					0.71	42.6	0.0479377	0.032683	0.036211	0.0389439	0.00798611			0.71	0.102355	0.0389439
42.8	0.0907347	0.0975695	0.1218	0.103368	0.0163242					0.713333	42.8	0.0466207	0.033418	0.036613	0.0388839	0.00688807			0.713333	0.103368	0.0388839
43	0.0915863	0.097989	0.120914	0.103496	0.01542					0.716667	43	0.0475447	0.033792	0.037192	0.0395096	0.00716328			0.716667	0.103496	0.0395096
43.2	0.0923138	0.100035	0.121789	0.104713	0.0152842					0.72	43.2	0.0482267	0.034977	0.037685	0.0402962	0.00700018			0.72	0.104713	0.0402962
43.4	0.0926118	0.100121	0.122385	0.105039	0.015484					0.723333	43.4	0.0478977	0.034712	0.037055	0.0398882	0.00703463			0.723333	0.105039	0.0398882
43.6	0.0930291	0.101802	0.121579	0.10547	0.0146241					0.726667	43.6	0.0479267	0.035589	0.036479	0.0399982	0.00688066			0.726667	0.10547	0.0399982
43.8	0.0937912	0.101707	0.122248	0.105915	0.0146878					0.73	43.8	0.0497987	0.035352	0.036923	0.0406912	0.00792632			0.73	0.105915	0.0406912
44	0.0936142	0.101762	0.122371	0.105916	0.0148216					0.733333	44	0.0505797	0.035046	0.037272	0.0409659	0.00839986			0.733333	0.105916	0.0409659
44.2	0.0942702	0.101263	0.122736	0.10609	0.014834					0.736667	44.2	0.0505697	0.035165	0.036684	0.0408062	0.00848945			0.736667	0.10609	0.0408062
44.4	0.0936645	0.102273	0.123492	0.106476	0.0153516					0.74	44.4	0.0501177	0.035658	0.0375	0.0410919	0.00787064			0.74	0.106476	0.0410919
44.6	0.0946303	0.102184	0.124752	0.107189	0.0156721					0.743333	44.6	0.0493437	0.035662	0.037776	0.0409272	0.00736512			0.743333	0.107189	0.0409272
44.8	0.0939811	0.102565	0.125478	0.107341	0.0162826					0.746667	44.8	0.0497197	0.036173	0.037032	0.0409749	0.00758539			0.746667	0.107341	0.0409749
45	0.0946936	0.103374	0.126693	0.108254	0.0165483					0.75	45	0.0488237	0.037285	0.036485	0.0408646	0.00690441			0.75	0.108254	0.0408646
45.2	0.0953638	0.10405	0.126688	0.108701	0.0161717					0.753333	45.2	0.0484387	0.03697	0.03697	0.0407929	0.00662146			0.753333	0.108701	0.0407929
45.4	0.0963758	0.104451	0.126098	0.108975	0.0153689					0.756667	45.4	0.0492197	0.037948	0.037434	0.0415339	0.00666106			0.756667	0.108975	0.0415339
45.6	0.0974554	0.104312	0.126296	0.109354	0.015067					0.76	45.6	0.0497447	0.037915	0.037365	0.0416749	0.00699406			0.76	0.109354	0.0416749
45.8	0.0980894	0.104323	0.126303	0.109572	0.0148211					0.763333	45.8	0.0489847	0.037369	0.037242	0.0411986	0.00674329			0.763333	0.109572	0.0411986
46	0.0987042	0.105822	0.126833	0.110453	0.0146251					0.766667	46	0.0496157	0.036069	0.037407	0.0410306	0.00746498			0.766667	0.110453	0.0410306
46.2	0.0991235	0.106214	0.127195	0.110844	0.0145973					0.77	46.2	0.0495537	0.03663	0.036871	0.0410182	0.00739291			0.77	0.110844	0.0410182
46.4	0.0990533	0.106686	0.129009	0.111583	0.0155666					0.773333	46.4	0.0494917	0.035582	0.036626	0.0405666	0.007747			0.773333	0.111583	0.0405666
46.6	0.0982368	0.106957	0.130126	0.111773	0.0164811					0.776667	46.6	0.0488327	0.036512	0.03645	0.0405982	0.00713132			0.776667	0.111773	0.0405982
46.8	0.0991227	0.107996	0.13063	0.112583	0.0162468					0.78	46.8	0.0484257	0.036627	0.037761	0.0409379	0.00650937			0.78	0.112583	0.0409379
47	0.0996068	0.10884	0.131021	0.113156	0.0161457					0.783333	47	0.0496517	0.037864	0.038328	0.0419479	0.00667572			0.783333	0.113156	0.0419479
47.2	0.100373	0.109027	0.130786	0.113395	0.01567					0.786667	47.2	0.0500737	0.038113	0.038541	0.0422426	0.00678534			0.786667	0.113395	0.0422426
47.4	0.101672	0.108716	0.131118	0.113835	0.015376					0.79	47.4	0.0510327	0.038908	0.038296	0.0427456	0.00718339			0.79	0.113835	0.0427456
47.6	0.102519	0.109836	0.130674	0.114343	0.0146086					0.793333	47.6	0.0516477	0.038464	0.038034	0.0427152	0.00773873			0.793333	0.114343	0.0427152
47.8	0.102647	0.110564	0.131871	0.115027	0.0151146					0.796667	47.8	0.0516847	0.039297	0.038108	0.0430299	0.00751882			0.796667	0.115027	0.0430299
48	0.102426	0.110018	0.131793	0.114746	0.0152436					0.8	48	0.0517687	0.039066	0.037461	0.0427652	0.00783842			0.8	0.114746	0.0427652
48.2	0.103368	0.110505	0.134017	0.115963	0.016037					0.803333	48.2	0.0515967	0.037753	0.036893	0.0420809	0.00825214			0.803333	0.115963	0.0420809
48.4	0.10385	0.111479	0.13372	0.11635	0.0155192					0.806667	48.4	0.0512107	0.037157	0.037278	0.0418819	0.0080792			0.806667	0.11635	0.0418819
48.6	0.105231	0.111429	0.134479	0.117046	0.0154119					0.81	48.6	0.0500637	0.037191	0.037698	0.0416509	0.00729011			0.81	0.117046	0.0416509
48.8	0.106025	0.110866	0.134457	0.117116	0.0152116					0.813333	48.8	0.0502057	0.035996	0.037192	0.0411312	0.00788144			0.813333	0.117116	0.0411312
49	0.106163	0.112616	0.135836	0.118205	0.0156061					0.816667	49	0.0495687	0.035936	0.037495	0.0409999	0.00746163			0.816667	0.118205	0.0409999
49.2	0.106114	0.111673	0.135604	0.117797	0.0156698					0.82	49.2	0.0488657	0.036613	0.03874	0.0414062	0.00654704			0.82	0.117797	0.0414062
49.4	0.106401	0.112045	0.136503	0.118316	0.0160009					0.823333	49.4	0.0495237	0.037137	0.038586	0.0417489	0.00677204			0.823333	0.118316	0.0417489
49.6	0.105485	0.113625	0.137568	0.118893	0.0166776					0.826667	49.6	0.0502677	0.037082	0.039653	0.0423342	0.00698981			0.826667	0.118893	0.0423342
49.8	0.105621	0.1145	0.136964	0.119028	0.0161547					0.83	49.8	0.0513857	0.037707	0.039732	0.0429416	0.00738259			0.83	0.119028	0.0429416
50	0.106497	0.114131	0.137465	0.119364	0.0161337					0.833333	50	0.0514297	0.037643	0.039746	0.0429396	0.00742748			0.833333	0.119364	0.0429396
50.2	0.106229	0.115773	0.137113	0.119705	0.015813					0.836667	50.2	0.0533177	0.037741	0.040145	0.0437346	0.00838583			0.836667	0.119705	0.0437346
50.4	0.105849	0.116718	0.137569	0.120045	0.0161196					0.84	50.4	0.0528077	0.037712	0.040394	0.0436379	0.00805371			0.84	0.120045	0.0436379
50.6	0.10713	0.11608	0.138275	0.120495	0.016035					0.843333	50.6	0.0543977	0.03813	0.039685	0.0440709	0.008977			0.843333	0.120495	0.0440709
50.8	0.107199	0.116668	0.140178	0.121348	0.0169804					0.846667	50.8	0.0537627	0.038275	0.039774	0.0439372	0.00854205			0.846667	0.121348	0.0439372
51	0.107768	0.116867	0.138701	0.121112	0.0158974					0.85	51	0.0535257	0.038468	0.039768	0.0439206	0.00834365			0.85	0.121112	0.0439206
51.2	0.108208	0.116545	0.139701	0.121485	0.0163172					0.853333	51.2	0.0516467	0.038047	0.039469	0.0430542	0.00747518			0.853333	0.121485	0.0430542
51.4	0.109989	0.117334	0.140508	0.12261	0.015929					0.856667	51.4	0.0518457	0.037916	0.039494	0.0430852	0.0076277			0.856667	0.12261	0.0430852
51.6	0.111171	0.118434	0.140285	0.123297	0.0151539					0.86	51.6	0.0512727	0.0378	0.039389	0.0428206	0.00736275			0.86	0.123297	0.0428206
51.8	0.111113	0.118571	0.140767	0.123484	0.0154253					0.863333	51.8	0.0513187	0.038029	0.039098	0.0428152	0.00738359			0.863333	0.123484	0.0428152
52	0.112595	0.119182	0.142545	0.124774	0.0157386					0.866667	52	0.0516937	0.038224	0.039149	0.0430222	0.00752394			0.866667	0.124774	0.0430222
52.2	0.113178	0.12021	0.143171	0.12552	0.0156856					0.87	52.2	0.0532647	0.038268	0.039274	0.0436022	0.00838305			0.87	0.12552	0.0436022
52.4	0.112323	0.119971	0.143808	0.125367	0.0164215					0.873333	52.4	0.0535647	0.039482	0.039683	0.0442432	0.00807325			0.873333	0.125367	0.0442432
52.6	0.111362	0.119876	0.144175	0.125138	0.0170275					0.876667	52.6	0.0533317	0.039348	0.039889	0.0441896	0.00792194			0.876667	0.125138	0.0441896
52.8	0.112213	0.120629	0.144186	0.125676	0.0165732					0.88	52.8	0.0542087	0.039237	0.040137	0.0445276	0.00839618			0.88	0.125676	0.0445276
53	0.113258	0.120246	0.144869	0.126124	0.0166051					0.883333	53	0.0545797	0.039374	0.040254	0.0447359	0.00853633			0.883333	0.126124	0.0447359
53.2	0.113346	0.120976	0.144472	0.126265	0.016223					0.886667	53.2	0.0535947	0.039822	0.04047	0.0446289	0.00777137			0.886667	0.126265	0.0446289
53.4	0.114879	0.121128	0.144962	0.12699	0.015875					0.89	53.4	0.0526807	0.03851	0.040588	0.0439262	0.00765245			0.89	0.12699	0.0439262
53.6	0.115809	0.121298	0.145712	0.127606	0.0159183					0.893333	53.6	0.0530057	0.038994	0.040751	0.0442502	0.00763318			0.893333	0.127606	0.0442502
53.8	0.11736	0.121044	0.146676	0.12836	0.0159687					0.896667	53.8	0.0521587	0.038641	0.040884	0.0438946	0.00724429			0.896667	0.12836	0.0438946
54	0.116919	0.122223	0.147521	0.128888	0.0163534					0.9	54	0.0513897	0.038411	0.040898	0.0435662	0.00688849			0.9	0.128888	0.0435662
54.2	0.118903	0.121989	0.148201	0.129698	0.0160985					0.903333	54.2	0.0519547	0.038159	0.040404	0.0435059	0.00740248			0.903333	0.129698	0.0435059
54.4	0.118717	0.122847	0.148334	0.129966	0.0160406					0.906667	54.4	0.0519207	0.038919	0.039592	0.0434772	0.00732			0.906667	0.129966	0.0434772
54.6	0.119292	0.124114	0.148364	0.13059	0.0155804					0.91	54.6	0.0516357	0.038703	0.04042	0.0435862	0.00702371			0.91	0.13059	0.0435862
54.8	0.119631	0.125303	0.148322	0.131085	0.0151944					0.913333	54.8	0.0517817	0.039076	0.04054	0.0437992	0.00695167			0.913333	0.131085	0.0437992
55	0.119348	0.124984	0.148005	0.130779	0.015182					0.916667	55	0.0522317	0.039328	0.040775	0.0441116	0.00706936			0.916667	0.130779	0.0441116
55.2	0.118413	0.126154	0.14898	0.131182	0.0158918					0.92	55.2	0.0530057	0.040046	0.041351	0.0448009	0.00713546			0.92	0.131182	0.0448009
55.4	0.119641	0.127286	0.148668	0.131865	0.0150455					0.923333	55.4	0.0542777	0.040052	0.042337	0.0455556	0.0076395			0.923333	0.131865	0.0455556
55.6	0.120349	0.126861	0.148788	0.131999	0.0148995					0.926667	55.6	0.0535927	0.040288	0.041461	0.0451139	0.00736624			0.926667	0.131999	0.0451139
55.8	0.119901	0.127058	0.149436	0.132132	0.0154073					0.93	55.8	0.0540927	0.040116	0.041375	0.0451946	0.00773168			0.93	0.132132	0.0451946
56	0.120936	0.127577	0.149463	0.132659	0.014927					0.933333	56	0.0546167	0.039374	0.04128	0.0450902	0.00830502			0.933333	0.132659	0.0450902
56.2	0.121664	0.128363	0.150137	0.133388	0.0148868					0.936667	56.2	0.0541727	0.039943	0.041745	0.0452869	0.0077479			0.936667	0.133388	0.0452869
56.4	0.122312	0.128538	0.150589	0.133813	0.0148582					0.94	56.4	0.0542187	0.039743	0.040903	0.0449549	0.00804362			0.94	0.133813	0.0449549
56.6	0.121832	0.128695	0.15246	0.134329	0.0160725					0.943333	56.6	0.0545647	0.038929	0.041411	0.0449682	0.00840293			0.943333	0.134329	0.0449682
56.8	0.123087	0.129628	0.152572	0.135096	0.0154843					0.946667	56.8	0.0541157	0.039247	0.04141	0.0449242	0.00803318			0.946667	0.135096	0.0449242
57	0.123467	0.129989	0.153489	0.135648	0.0157909					0.95	57	0.0529447	0.039408	0.04218	0.0448442	0.00715082			0.95	0.135648	0.0448442
57.2	0.123708	0.129407	0.15366	0.135592	0.015905					0.953333	57.2	0.0533457	0.038888	0.041759	0.0446642	0.00765419			0.953333	0.135592	0.0446642
57.4	0.124621	0.129677	0.154338	0.136212	0.0158998					0.956667	57.4	0.0524527	0.03875	0.042518	0.0445736	0.00707884			0.956667	0.136212	0.0445736
57.6	0.125754	0.130677	0.154214	0.136882	0.0152107					0.96	57.6	0.0534667	0.039131	0.042101	0.0448996	0.00756651			0.96	0.136882	0.0448996
57.8	0.126423	0.130766	0.154327	0.137172	0.0150145					0.963333	57.8	0.0539077	0.039216	0.042228	0.0451172	0.0077603			0.963333	0.137172	0.0451172
58	0.126548	0.131561	0.154627	0.137579	0.0149755					0.966667	58	0.0539567	0.039896	0.042998	0.0456169	0.00738714			0.966667	0.137579	0.0456169
58.2	0.126991	0.132226	0.155404	0.138207	0.0151213					0.97	58.2	0.0528907	0.040002	0.043191	0.0453612	0.00671283			0.97	0.138207	0.0453612
58.4	0.1271	0.132541	0.155462	0.138368	0.015052					0.973333	58.4	0.0531617	0.040433	0.043652	0.0457489	0.00661836			0.973333	0.138368	0.0457489
58.6	0.126355	0.132626	0.155406	0.138129	0.0152873					0.976667	58.6	0.0535287	0.041214	0.044176	0.0463062	0.00642778			0.976667	0.138129	0.0463062
58.8	0.126118	0.132402	0.156223	0.138248	0.015881					0.98	58.8	0.0527607	0.041893	0.044694	0.0464492	0.00564246			0.98	0.138248	0.0464492
59	0.127117	0.133078	0.15703	0.139075	0.0158326					0.983333	59	0.0540967	0.042623	0.044041	0.0469202	0.00625531			0.983333	0.139075	0.0469202
59.2	0.12806	0.133712	0.157007	0.139593	0.0153435					0.986667	59.2	0.0550927	0.043172	0.044255	0.0475066	0.00659206			0.986667	0.139593	0.0475066
59.4	0.12847	0.134174	0.158566	0.140403	0.0159858					0.99	59.4	0.0551007	0.04346	0.043103	0.0472212	0.00682615			0.99	0.140403	0.0472212
59.6	0.129879	0.13445	0.159107	0.141145	0.0157223					0.993333	59.6	0.0539197	0.043803	0.042706	0.0468096	0.00618194			0.993333	0.141145	0.0468096
59.8	0.129838	0.135194	0.159684	0.141572	0.0159124					0.996667	59.8	0.0545627	0.042509	0.041874	0.0463152	0.00714957			0.996667	0.141572	0.0463152
60	0.12927	0.135542	0.159743	0.141518	0.0160916					1	60	0.0547867	0.041469	0.041767	0.0460076	0.00760441			1	0.141518	0.0460076
60.2	0.129577	0.135342	0.160299	0.141739	0.0163296					1.00333	60.2	0.0550707	0.04107	0.040771	0.0456372	0.00817099			1.00333	0.141739	0.0456372
60.4	0.129475	0.135376	0.159993	0.141615	0.0161873					1.00667	60.4	0.0562347	0.040515	0.041142	0.0459639	0.0089003			1.00667	0.141615	0.0459639
60.6	0.130232	0.135546	0.160907	0.142228	0.016393					1.01	60.6	0.0561117	0.039631	0.041408	0.0457169	0.0090459			1.01	0.142228	0.0457169
60.8	0.131811	0.136944	0.161223	0.143326	0.0157103					1.01333	60.8	0.0565307	0.040248	0.041903	0.0462272	0.00896135			1.01333	0.143326	0.0462272
61	0.132509	0.13679	0.161664	0.143654	0.015743					1.01667	61	0.0552227	0.041003	0.041979	0.0460682	0.00794301			1.01667	0.143654	0.0460682
61.2	0.13255	0.137733	0.162698	0.144327	0.0161194					1.02	61.2	0.0541037	0.040286	0.042006	0.0454652	0.0075304			1.02	0.144327	0.0454652
61.4	0.132325	0.138741	0.162555	0.14454	0.0159276					1.02333	61.4	0.0536357	0.040545	0.0417	0.0452936	0.00724754			1.02333	0.14454	0.0452936
61.6	0.132426	0.13922	0.162525	0.144724	0.0157862					1.02667	61.6	0.0544067	0.041655	0.041666	0.0459092	0.00735902			1.02667	0.144724	0.0459092
61.8	0.132723	0.139199	0.162898	0.14494	0.0158856					1.03	61.8	0.0537107	0.04195	0.042248	0.0459696	0.00670567			1.03	0.14494	0.0459696
62	0.133067	0.140272	0.163422	0.145587	0.0158601					1.03333	62	0.0543027	0.041976	0.042191	0.0461566	0.00705558			1.03333	0.145587	0.0461566
62.2	0.133522	0.141153	0.163432	0.146036	0.0155413					1.03667	62.2	0.0557107	0.042531	0.042158	0.0467999	0.00771923			1.03667	0.146036	0.0467999
62.4	0.1349	0.140579	0.164637	0.146705	0.0157867					1.04	62.4	0.0549477	0.043093	0.043239	0.0470932	0.00680256			1.04	0.146705	0.0470932
62.6	0.135357	0.1414	0.165092	0.147283	0.0157162					1.04333	62.6	0.0552727	0.042243	0.043759	0.0470916	0.0071255			1.04333	0.147283	0.0470916
62.8	0.135314	0.141269	0.165856	0.14748	0.0161905					1.04667	62.8	0.0561227	0.043198	0.043173	0.0474979	0.00746931			1.04667	0.14748	0.0474979
63	0.136898	0.141306	0.166264	0.148156	0.0158361					1.05	63	0.0570047	0.042746	0.043965	0.0479052	0.0079039			1.05	0.148156	0.0479052
63.2	0.137172	0.141203	0.166713	0.148363	0.0160192					1.05333	63.2	0.0564557	0.042546	0.04544	0.0481472	0.0073394			1.05333	0.148363	0.0481472
63.4	0.137088	0.141569	0.167049	0.148569	0.0161605					1.05667	63.4	0.0564927	0.042299	0.045152	0.0479812	0.00750791			1.05667	0.148569	0.0479812
63.6	0.13755	0.142823	0.166835	0.149069	0.0156098					1.06	63.6	0.0558887	0.042008	0.04491	0.0476022	0.00732151			1.06	0.149069	0.0476022
63.8	0.138515	0.143724	0.166913	0.149717	0.0151179					1.06333	63.8	0.0554687	0.040369	0.045724	0.0471872	0.00765546			1.06333	0.149717	0.0471872
64	0.138721	0.144381	0.168043	0.150382	0.0155548					1.06667	64	0.0543697	0.041838	0.044926	0.0470446	0.00652894			1.06667	0.150382	0.0470446
64.2	0.13903	0.144553	0.168289	0.150624	0.0155456					1.07	64.2	0.0537727	0.041978	0.04398	0.0465769	0.00631163			1.07	0.150624	0.0465769
64.4	0.139377	0.145305	0.168311	0.150998	0.0152839					1.07333	64.4	0.0549437	0.040798	0.043218	0.0463199	0.00756581			1.07333	0.150998	0.0463199
64.6	0.139837	0.144209	0.170144	0.151397	0.0163822					1.07667	64.6	0.0553667	0.041553	0.043809	0.0469096	0.00741045			1.07667	0.151397	0.0469096
64.8	0.13994	0.144592	0.170252	0.151595	0.0163243					1.08	64.8	0.0556757	0.042707	0.043703	0.0473619	0.00721716			1.08	0.151595	0.0473619
65	0.139476	0.144553	0.169859	0.151296	0.0162752					1.08333	65	0.0560907	0.041571	0.043631	0.0470976	0.0078561			1.08333	0.151296	0.0470976
65.2	0.141159	0.145193	0.170222	0.152191	0.0157447					1.08667	65.2	0.0563857	0.041792	0.044407	0.0475282	0.00778143			1.08667	0.152191	0.0475282
65.4	0.142212	0.145929	0.171906	0.153349	0.0161779					1.09	65.4	0.0564057	0.043323	0.044307	0.0480119	0.00728587			1.09	0.153349	0.0480119
65.6	0.142874	0.147509	0.172088	0.154157	0.0157007					1.09333	65.6	0.0561437	0.043019	0.043765	0.0476426	0.00737164			1.09333	0.154157	0.0476426
65.8	0.142838	0.147378	0.173598	0.154605	0.0166046					1.09667	65.8	0.0564517	0.042694	0.04419	0.0477786	0.00754831			1.09667	0.154605	0.0477786
66	0.143856	0.148142	0.174501	0.1555	0.0165946					1.1	66	0.0563727	0.043034	0.044095	0.0478339	0.00741382			1.1	0.1555	0.0478339
66.2	0.143614	0.148256	0.175053	0.155641	0.0169707					1.10333	66.2	0.0572167	0.042518	0.0447	0.0481449	0.0079318			1.10333	0.155641	0.0481449
66.4	0.144423	0.148856	0.175222	0.156167	0.0166503					1.10667	66.4	0.0568287	0.041687	0.045813	0.0481096	0.00782773			1.10667	0.156167	0.0481096
66.6	0.144452	0.148711	0.174773	0.155979	0.0164151					1.11	66.6	0.0572367	0.042011	0.045815	0.0483542	0.00792409			1.11	0.155979	0.0483542
66.8	0.146008	0.149683	0.174389	0.156693	0.0154347					1.11333	66.8	0.0568287	0.041743	0.045921	0.0481642	0.00778901			1.11333	0.156693	0.0481642
67	0.147601	0.150848	0.175248	0.157899	0.0151121					1.11667	67	0.0570767	0.041944	0.046862	0.0486276	0.0077193			1.11667	0.157899	0.0486276
67.2	0.146856	0.152558	0.175676	0.158363	0.0152619					1.12	67.2	0.0564177	0.042288	0.046419	0.0483749	0.00726507			1.12	0.158363	0.0483749
67.4	0.14686	0.15167	0.174292	0.157607	0.0146481					1.12333	67.4	0.0569397	0.043242	0.045698	0.0486266	0.00730336			1.12333	0.157607	0.0486266
67.6	0.147651	0.15287	0.175696	0.158739	0.0149152					1.12667	67.6	0.0568857	0.042572	0.046276	0.0485779	0.0074293			1.12667	0.158739	0.0485779
67.8	0.146753	0.1526	0.176405	0.158586	0.0157062					1.13	67.8	0.0572407	0.04279	0.045598	0.0485429	0.00766225			1.13	0.158586	0.0485429
68	0.14639	0.151653	0.1761	0.158048	0.0158537					1.13333	68	0.0571807	0.04202	0.044683	0.0479612	0.00809455			1.13333	0.158048	0.0479612
68.2	0.147863	0.151408	0.176453	0.158575	0.0155842					1.13667	68.2	0.0577107	0.042414	0.044631	0.0482519	0.00826622			1.13667	0.158575	0.0482519
68.4	0.147798	0.152292	0.178582	0.159557	0.0166284					1.14	68.4	0.0570937	0.041868	0.044147	0.0477029	0.00821211			1.14	0.159557	0.0477029
68.6	0.148129	0.152362	0.178006	0.159499	0.0161667					1.14333	68.6	0.0575037	0.042649	0.044387	0.0481799	0.00812127			1.14333	0.159499	0.0481799
68.8	0.149545	0.15286	0.177995	0.160133	0.0155572					1.14667	68.8	0.0570457	0.041684	0.044429	0.0477196	0.00819246			1.14667	0.160133	0.0477196
69	0.148626	0.153093	0.178155	0.159958	0.0159166					1.15	69	0.0573297	0.042846	0.044893	0.0483562	0.00783836			1.15	0.159958	0.0483562
69.2	0.149011	0.153294	0.178685	0.16033	0.0160395					1.15333	69.2	0.0573017	0.042391	0.044606	0.0480996	0.00804587			1.15333	0.16033	0.0480996
69.4	0.150159	0.154694	0.178413	0.161089	0.0151737					1.15667	69.4	0.0572707	0.042261	0.045736	0.0484226	0.00785723			1.15667	0.161089	0.0484226
69.6	0.150749	0.155232	0.178754	0.161578	0.0150425					1.16	69.6	0.0568397	0.041621	0.045394	0.0479516	0.00792515			1.16	0.161578	0.0479516
69.8	0.150158	0.155831	0.179724	0.161904	0.0156908					1.16333	69.8	0.0567677	0.042922	0.045529	0.0484062	0.00735763			1.16333	0.161904	0.0484062
70	0.151442	0.156894	0.179725	0.162687	0.015005					1.16667	70	0.0568527	0.041796	0.044494	0.0477142	0.00802829			1.16667	0.162687	0.0477142
70.2	0.152133	0.157653	0.179398	0.163061	0.0144147					1.17	70.2	0.0567447	0.042289	0.045175	0.0480696	0.00765021			1.17	0.163061	0.0480696
70.4	0.152014	0.15696	0.180335	0.163103	0.0151269					1.17333	70.4	0.0571417	0.042561	0.045548	0.0484169	0.00770209			1.17333	0.163103	0.0484169
70.6	0.15288	0.157115	0.181305	0.163767	0.0153355					1.17667	70.6	0.0569007	0.044009	0.04461	0.0485066	0.00727574			1.17667	0.163767	0.0485066
70.8	0.154359	0.158499	0.181603	0.16482	0.0146809					1.18	70.8	0.0578277	0.044723	0.044085	0.0488786	0.00775674			1.18	0.16482	0.0488786
71	0.154268	0.159071	0.182894	0.165411	0.01533					1.18333	71	0.0577697	0.045755	0.045319	0.0496146	0.00706592			1.18333	0.165411	0.0496146
71.2	0.15399	0.15915	0.182838	0.165326	0.0153837					1.18667	71.2	0.0579277	0.046159	0.044625	0.0495706	0.00727802			1.18667	0.165326	0.0495706
71.4	0.154666	0.160092	0.181967	0.165575	0.0144528					1.19	71.4	0.0576697	0.046824	0.044036	0.0495099	0.00720278			1.19	0.165575	0.0495099
71.6	0.154452	0.159645	0.182193	0.16543	0.0147476					1.19333	71.6	0.0578517	0.047011	0.04509	0.0499842	0.00688079			1.19333	0.16543	0.0499842
71.8	0.154278	0.158584	0.182604	0.165155	0.0152636					1.19667	71.8	0.0578657	0.045722	0.046191	0.0499262	0.00687978			1.19667	0.165155	0.0499262
72	0.155489	0.158689	0.182682	0.16562	0.0148625					1.2	72	0.0590547	0.045838	0.047165	0.0506859	0.0072779			1.2	0.16562	0.0506859
72.2	0.155993	0.158568	0.18434	0.1663	0.0156758					1.20333	72.2	0.0585137	0.045109	0.047734	0.0504522	0.00710374			1.20333	0.1663	0.0504522
72.4	0.157224	0.158825	0.185195	0.167081	0.0157073					1.20667	72.4	0.0587297	0.044235	0.047914	0.0502929	0.00753448			1.20667	0.167081	0.0502929
72.6	0.156494	0.159118	0.185915	0.167176	0.0162817					1.21	72.6	0.0590457	0.042351	0.048209	0.0498686	0.00847018			1.21	0.167176	0.0498686
72.8	0.157537	0.160194	0.184774	0.167502	0.0150172					1.21333	72.8	0.0584647	0.042975	0.047662	0.0497006	0.00794352			1.21333	0.167502	0.0497006
73	0.157982	0.161237	0.186175	0.168465	0.0154237					1.21667	73	0.0583267	0.042134	0.046565	0.0490086	0.00836834			1.21667	0.168465	0.0490086
73.2	0.158722	0.162047	0.185839	0.168869	0.0147899					1.22	73.2	0.0590097	0.042487	0.046875	0.0494572	0.00855867			1.22	0.168869	0.0494572
73.4	0.158886	0.161941	0.186611	0.169146	0.0152021					1.22333	73.4	0.0587377	0.04288	0.047134	0.0495839	0.00820781			1.22333	0.169146	0.0495839
73.6	0.1604	0.162907	0.186305	0.169871	0.0142876					1.22667	73.6	0.0595547	0.043961	0.047418	0.0503112	0.00818956			1.22667	0.169871	0.0503112
73.8	0.160311	0.163313	0.187706	0.170443	0.0150251					1.23	73.8	0.0600017	0.043653	0.046708	0.0501209	0.00869229			1.23	0.170443	0.0501209
74	0.160211	0.162361	0.186891	0.169821	0.0148221					1.23333	74	0.0598337	0.043721	0.046787	0.0501139	0.00855605			1.23333	0.169821	0.0501139
74.2	0.160514	0.161808	0.187523	0.169948	0.0152339					1.23667	74.2	0.0602967	0.044222	0.046663	0.0503939	0.00866249			1.23667	0.169948	0.0503939
74.4	0.160667	0.1628	0.187899	0.170455	0.0151443					1.24	74.4	0.0601897	0.045061	0.046879	0.0507099	0.00825992			1.24	0.170455	0.0507099
74.6	0.161442	0.163082	0.187844	0.170789	0.0147925					1.24333	74.6	0.0599057	0.044808	0.046678	0.0504639	0.00823012			1.24333	0.170789	0.0504639
74.8	0.161287	0.163962	0.188975	0.171408	0.0152721					1.24667	74.8	0.0600487	0.045993	0.047642	0.0512279	0.0076834			1.24667	0.171408	0.0512279
75	0.161736	0.16524	0.189528	0.172168	0.0151359					1.25	75	0.0596247	0.046553	0.047473	0.0512169	0.00729588			1.25	0.172168	0.0512169
75.2	0.162654	0.167564	0.190068	0.173429	0.0146177					1.25333	75.2	0.0594057	0.047308	0.046922	0.0512119	0.00709866			1.25333	0.173429	0.0512119
75.4	0.162808	0.168375	0.190146	0.173776	0.0144472					1.25667	75.4	0.0597017	0.046492	0.046427	0.0508736	0.00764546			1.25667	0.173776	0.0508736
75.6	0.163016	0.168986	0.190536	0.174179	0.0144764					1.26	75.6	0.0594357	0.046986	0.047153	0.0511916	0.00714012			1.26	0.174179	0.0511916
75.8	0.163589	0.168874	0.189973	0.174145	0.0139596					1.26333	75.8	0.0590277	0.046063	0.047336	0.0508089	0.00714609			1.26333	0.174145	0.0508089
76	0.164998	0.169333	0.190901	0.175077	0.0138741					1.26667	76	0.0584737	0.045834	0.04725	0.0505192	0.00692506			1.26667	0.175077	0.0505192
76.2	0.164977	0.168241	0.192141	0.17512	0.014831					1.27	76.2	0.0590257	0.0449	0.04758	0.0505019	0.00750246			1.27	0.17512	0.0505019
76.4	0.164832	0.16836	0.192855	0.175349	0.0152629					1.27333	76.4	0.0591257	0.045634	0.048793	0.0511842	0.00705656			1.27333	0.175349	0.0511842
76.6	0.164985	0.169078	0.193948	0.176004	0.0156744					1.27667	76.6	0.0594907	0.044913	0.048313	0.0509056	0.00762682			1.27667	0.176004	0.0509056
76.8	0.16573	0.169703	0.19575	0.177061	0.0163066					1.28	76.8	0.0604347	0.044822	0.047993	0.0510832	0.00825235			1.28	0.177061	0.0510832
77	0.165102	0.169968	0.195501	0.176857	0.0163285					1.28333	77	0.0603997	0.045786	0.048707	0.0516309	0.00773317			1.28333	0.176857	0.0516309
77.2	0.164746	0.169815	0.194788	0.17645	0.0160824					1.28667	77.2	0.0601827	0.045668	0.049058	0.0516362	0.00759306			1.28667	0.17645	0.0516362
77.4	0.165871	0.170647	0.195619	0.177379	0.0159758					1.29	77.4	0.0607757	0.045374	0.049152	0.0517672	0.008027			1.29	0.177379	0.0517672
77.6	0.16548	0.169713	0.195293	0.176829	0.01613					1.29333	77.6	0.0621487	0.046552	0.048825	0.0525086	0.0084256			1.29333	0.176829	0.0525086
77.8	0.165407	0.170601	0.194833	0.176947	0.0157059					1.29667	77.8	0.0614637	0.046807	0.048983	0.0524179	0.00790908			1.29667	0.176947	0.0524179
78	0.166005	0.171299	0.195079	0.177461	0.0154855					1.3	78	0.0627557	0.046222	0.049114	0.0526972	0.00883009			1.3	0.177461	0.0526972
78.2	0.167739	0.172593	0.19554	0.178624	0.0148494					1.30333	78.2	0.0627167	0.047286	0.048196	0.0527329	0.00865819			1.30333	0.178624	0.0527329
78.4	0.167957	0.17257	0.195441	0.178656	0.0147181					1.30667	78.4	0.0628387	0.046825	0.047412	0.0523586	0.00908081			1.30667	0.178656	0.0523586
78.6	0.1691	0.173302	0.196416	0.179606	0.0147087					1.31	78.6	0.0617057	0.04765	0.048183	0.0525129	0.00796566			1.31	0.179606	0.0525129
78.8	0.169511	0.172967	0.1965	0.179659	0.0146865					1.31333	78.8	0.0622057	0.048525	0.048055	0.0529286	0.00803767			1.31333	0.179659	0.0529286
79	0.169791	0.172284	0.19636	0.179478	0.014673					1.31667	79	0.0608017	0.048549	0.048181	0.0525106	0.00718269			1.31667	0.179478	0.0525106
79.2	0.16976	0.172386	0.197156	0.179767	0.0151162					1.32	79.2	0.0607847	0.046963	0.048779	0.0521756	0.00751082			1.32	0.179767	0.0521756
79.4	0.170002	0.172531	0.196291	0.179608	0.0145031					1.32333	79.4	0.0600117	0.04742	0.048668	0.0520332	0.00693767			1.32333	0.179608	0.0520332
79.6	0.170049	0.172739	0.197072	0.179953	0.0148861					1.32667	79.6	0.0593207	0.047115	0.04864	0.0516919	0.00665059			1.32667	0.179953	0.0516919
79.8	0.171394	0.172965	0.196993	0.180451	0.0143476					1.33	79.8	0.0590597	0.046326	0.04979	0.0517252	0.00658374			1.33	0.180451	0.0517252
80	0.17208	0.173782	0.198554	0.181472	0.0148179					1.33333	80	0.0606647	0.045762	0.049483	0.0519699	0.00775636			1.33333	0.181472	0.0519699
80.2	0.172612	0.174506	0.198363	0.181827	0.0143519					1.33667	80.2	0.0615437	0.046616	0.050071	0.0527436	0.00781447			1.33667	0.181827	0.0527436
80.4	0.17239	0.175766	0.199219	0.182458	0.014613					1.34	80.4	0.0616777	0.046969	0.050665	0.0531039	0.00765164			1.34	0.182458	0.0531039
80.6	0.173423	0.176258	0.19965	0.18311	0.0143937					1.34333	80.6	0.0622017	0.04601	0.049391	0.0525342	0.00854124			1.34333	0.18311	0.0525342
80.8	0.173586	0.176122	0.200077	0.183262	0.0146176					1.34667	80.8	0.0619837	0.045661	0.048283	0.0519759	0.0087656			1.34667	0.183262	0.0519759
81	0.17378	0.176832	0.199515	0.183376	0.0140601					1.35	81	0.0618087	0.046537	0.048534	0.0522932	0.00830091			1.35	0.183376	0.0522932
81.2	0.1745	0.176429	0.200762	0.183897	0.0146373					1.35333	81.2	0.0616907	0.046934	0.048338	0.0523209	0.00814479			1.35333	0.183897	0.0523209
81.4	0.175163	0.17571	0.201541	0.184138	0.0150739					1.35667	81.4	0.0618747	0.046948	0.048145	0.0523226	0.00829401			1.35667	0.184138	0.0523226
81.6	0.174954	0.177008	0.201683	0.184548	0.0148746					1.36	81.6	0.0611337	0.046642	0.048884	0.0522199	0.00780055			1.36	0.184548	0.0522199
81.8	0.174545	0.177275	0.202324	0.184715	0.0153111					1.36333	81.8	0.0618647	0.047184	0.049824	0.0529576	0.00782593			1.36333	0.184715	0.0529576
82	0.175231	0.176443	0.202711	0.184795	0.0155275					1.36667	82	0.0616277	0.047887	0.050255	0.0532566	0.00734566			1.36667	0.184795	0.0532566
82.2	0.174634	0.177464	0.202213	0.18477	0.0151719					1.37	82.2	0.0610667	0.048905	0.049232	0.0530679	0.00692909			1.37	0.18477	0.0530679
82.4	0.174542	0.178633	0.202995	0.18539	0.015383					1.37333	82.4	0.0616777	0.049069	0.050216	0.0536542	0.00697215			1.37333	0.18539	0.0536542
82.6	0.174495	0.178368	0.202772	0.185212	0.0153305					1.37667	82.6	0.0625227	0.049741	0.050765	0.0543429	0.00710239			1.37667	0.185212	0.0543429
82.8	0.175008	0.179553	0.2033	0.185954	0.0151933					1.38	82.8	0.0617147	0.050025	0.04907	0.0536032	0.00704095			1.38	0.185954	0.0536032
83	0.174569	0.181023	0.204167	0.186586	0.0155635					1.38333	83	0.0619307	0.048223	0.048646	0.0529332	0.0077949			1.38333	0.186586	0.0529332
83.2	0.175188	0.180985	0.204938	0.187037	0.0157714					1.38667	83.2	0.0619287	0.046989	0.050047	0.0529882	0.0078922			1.38667	0.187037	0.0529882
83.4	0.176568	0.181525	0.204683	0.187592	0.0150073					1.39	83.4	0.0618787	0.047032	0.048422	0.0524442	0.00819999			1.39	0.187592	0.0524442
83.6	0.178099	0.181702	0.205047	0.188283	0.0146297					1.39333	83.6	0.0621557	0.046956	0.048882	0.0526646	0.00827578			1.39333	0.188283	0.0526646
83.8	0.178739	0.18168	0.205071	0.188497	0.0144289					1.39667	83.8	0.0631507	0.047645	0.0498	0.0535319	0.00839952			1.39667	0.188497	0.0535319
84	0.180258	0.180468	0.204955	0.18856	0.0141986					1.4	84	0.0633937	0.049159	0.050457	0.0543366	0.00787051			1.4	0.18856	0.0543366
84.2	0.181278	0.181249	0.204874	0.189134	0.0136315					1.40333	84.2	0.0631347	0.049471	0.050235	0.0542802	0.0076777			1.40333	0.189134	0.0542802
84.4	0.181186	0.180539	0.206	0.189242	0.0145167					1.40667	84.4	0.0621567	0.049733	0.051604	0.0544979	0.00669836			1.40667	0.189242	0.0544979
84.6	0.180579	0.180999	0.207541	0.189706	0.0154467					1.41	84.6	0.0610737	0.049464	0.051169	0.0539022	0.00626891			1.41	0.189706	0.0539022
84.8	0.18116	0.180968	0.208668	0.190265	0.0159375					1.41333	84.8	0.0610877	0.048887	0.051123	0.0536992	0.00649554			1.41333	0.190265	0.0536992
85	0.181265	0.182344	0.209534	0.191048	0.0160187					1.41667	85	0.0612407	0.048208	0.051118	0.0535222	0.00684091			1.41667	0.191048	0.0535222
85.2	0.180362	0.182345	0.210184	0.190964	0.0166748					1.42	85.2	0.0615587	0.047669	0.051014	0.0534139	0.00724918			1.42	0.190964	0.0534139
85.4	0.18098	0.182336	0.209959	0.191092	0.0163537					1.42333	85.4	0.0621227	0.047176	0.050508	0.0532689	0.00784652			1.42333	0.191092	0.0532689
85.6	0.18157	0.183054	0.209888	0.191504	0.0159383					1.42667	85.6	0.0622817	0.047449	0.05087	0.0535336	0.0077668			1.42667	0.191504	0.0535336
85.8	0.181793	0.183929	0.209345	0.191689	0.0153278					1.43	85.8	0.0623347	0.048066	0.052118	0.0541729	0.00735295			1.43	0.191689	0.0541729
86	0.181525	0.184661	0.208505	0.191564	0.0147552					1.43333	86	0.0626007	0.047965	0.050684	0.0537499	0.00778465			1.43333	0.191564	0.0537499
86.2	0.18352	0.184572	0.209116	0.192403	0.0144837					1.43667	86.2	0.0613957	0.048027	0.050896	0.0534396	0.00703796			1.43667	0.192403	0.0534396
86.4	0.183185	0.185604	0.209667	0.192819	0.0146411					1.44	86.4	0.0624197	0.047529	0.051095	0.0536812	0.00777494			1.44	0.192819	0.0536812
86.6	0.184292	0.185755	0.209324	0.193124	0.014049					1.44333	86.6	0.0631857	0.048003	0.050533	0.0539072	0.00813435			1.44333	0.193124	0.0539072
86.8	0.185314	0.186484	0.210916	0.194238	0.0144554					1.44667	86.8	0.0631127	0.047664	0.050341	0.0537059	0.00825576			1.44667	0.194238	0.0537059
87	0.186749	0.18628	0.211975	0.195001	0.0147015					1.45	87	0.0625197	0.047809	0.051389	0.0539059	0.00767152			1.45	0.195001	0.0539059
87.2	0.185879	0.187285	0.211153	0.194772	0.0142035					1.45333	87.2	0.0632967	0.047626	0.050664	0.0538622	0.00831049			1.45333	0.194772	0.0538622
87.4	0.186496	0.187498	0.21164	0.195211	0.0142365					1.45667	87.4	0.0631037	0.048542	0.050983	0.0542096	0.00779864			1.45667	0.195211	0.0542096
87.6	0.185506	0.188073	0.2119	0.19516	0.0145543					1.46	87.6	0.0629527	0.049291	0.051161	0.0544682	0.00740701			1.46	0.19516	0.0544682
87.8	0.184515	0.187362	0.211673	0.194517	0.0149259					1.46333	87.8	0.0624927	0.049679	0.050784	0.0543186	0.00710054			1.46333	0.194517	0.0543186
88	0.183575	0.188336	0.211658	0.194523	0.0150291					1.46667	88	0.0630957	0.050287	0.051946	0.0551096	0.00696576			1.46667	0.194523	0.0551096
88.2	0.184953	0.188673	0.213958	0.195861	0.0157822					1.47	88.2	0.0633687	0.050858	0.053089	0.0557719	0.00667292			1.47	0.195861	0.0557719
88.4	0.185017	0.189551	0.214459	0.196342	0.0158524					1.47333	88.4	0.0635757	0.051036	0.052307	0.0556396	0.00690221			1.47333	0.196342	0.0556396
88.6	0.186068	0.189455	0.215189	0.196904	0.0159256					1.47667	88.6	0.0646287	0.050149	0.051866	0.0555479	0.00791092			1.47667	0.196904	0.0555479
88.8	0.186618	0.190277	0.214846	0.197247	0.0153506					1.48	88.8	0.0658837	0.04948	0.051999	0.0557876	0.00883376			1.48	0.197247	0.0557876
89	0.187747	0.189647	0.215734	0.197709	0.0156387					1.48333	89	0.0657847	0.04951	0.051054	0.0554496	0.00898372			1.48333	0.197709	0.0554496
89.2	0.188388	0.189684	0.214186	0.197419	0.0145348					1.48667	89.2	0.0657547	0.050005	0.051649	0.0558029	0.00865762			1.48667	0.197419	0.0558029
89.4	0.188568	0.190045	0.214071	0.197561	0.0143169					1.49	89.4	0.0656447	0.049826	0.051068	0.0555129	0.00879634			1.49	0.197561	0.0555129
89.6	0.189016	0.1903	0.214177	0.197831	0.0141706					1.49333	89.6	0.0643597	0.049167	0.050799	0.0547752	0.00834041			1.49333	0.197831	0.0547752
89.8	0.189293	0.190502	0.215276	0.198357	0.0146647					1.49667	89.8	0.0634827	0.049725	0.050675	0.0546276	0.00768347			1.49667	0.198357	0.0546276
90	0.188964	0.191831	0.215469	0.198755	0.0145458					1.5	90	0.0633957	0.049035	0.050175	0.0542019	0.00798244			1.5	0.198755	0.0542019
90.2	0.188907	0.192525	0.215739	0.199057	0.0145599					1.50333	90.2	0.0638667	0.047947	0.050049	0.0539542	0.00864855			1.50333	0.199057	0.0539542
90.4	0.189789	0.192373	0.216819	0.19966	0.0149159					1.50667	90.4	0.0640427	0.048871	0.049924	0.0542792	0.00847179			1.50667	0.19966	0.0542792
90.6	0.189896	0.193063	0.216869	0.199943	0.0147439					1.51	90.6	0.0641177	0.049331	0.051243	0.0548972	0.00804218			1.51	0.199943	0.0548972
90.8	0.190534	0.193859	0.217322	0.200572	0.0146012					1.51333	90.8	0.0654767	0.04913	0.050741	0.0551159	0.0090088			1.51333	0.200572	0.0551159
91	0.191589	0.194026	0.218045	0.20122	0.0146217					1.51667	91	0.0651797	0.050227	0.051051	0.0554859	0.00840518			1.51667	0.20122	0.0554859
91.2	0.191406	0.19403	0.219131	0.201522	0.0153059					1.52	91.2	0.0651357	0.050943	0.050356	0.0554782	0.00836876			1.52	0.201522	0.0554782
91.4	0.191763	0.194364	0.218256	0.201461	0.0146029					1.52333	91.4	0.0651577	0.049128	0.051995	0.0554269	0.00854817			1.52333	0.201461	0.0554269
91.6	0.192536	0.194865	0.218508	0.20197	0.0143699					1.52667	91.6	0.0644147	0.049136	0.051774	0.0551082	0.00816685			1.52667	0.20197	0.0551082
91.8	0.193149	0.195457	0.21875	0.202452	0.0141616					1.53	91.8	0.0635127	0.049079	0.052346	0.0549792	0.00756858			1.53	0.202452	0.0549792
92	0.192935	0.195188	0.218244	0.202122	0.0140071					1.53333	92	0.0640357	0.049304	0.052465	0.0552682	0.0077556			1.53333	0.202122	0.0552682
92.2	0.194034	0.196056	0.218833	0.202974	0.0137712					1.53667	92.2	0.0644187	0.049084	0.052691	0.0553979	0.00801771			1.53667	0.202974	0.0553979
92.4	0.193904	0.196988	0.219062	0.203318	0.0137216					1.54	92.4	0.0637617	0.050526	0.052471	0.0555862	0.00714664			1.54	0.203318	0.0555862
92.6	0.194232	0.196675	0.220004	0.203637	0.0142268					1.54333	92.6	0.0655917	0.050717	0.052467	0.0562586	0.00812995			1.54333	0.203637	0.0562586
92.8	0.193644	0.19678	0.220205	0.203543	0.0145147					1.54667	92.8	0.0656447	0.050698	0.052623	0.0563219	0.00813095			1.54667	0.203543	0.0563219
93	0.19458	0.197839	0.221145	0.204521	0.0144884					1.55	93	0.0656097	0.049509	0.052391	0.0558366	0.00858557			1.55	0.204521	0.0558366
93.2	0.193714	0.197214	0.220982	0.20397	0.0148364					1.55333	93.2	0.0657447	0.049948	0.053003	0.0562319	0.00837874			1.55333	0.20397	0.0562319
93.4	0.194942	0.197182	0.222871	0.204998	0.0155187					1.55667	93.4	0.0659177	0.049451	0.05322	0.0561962	0.00862737			1.55667	0.204998	0.0561962
93.6	0.195243	0.197409	0.223325	0.205326	0.0156255					1.56	93.6	0.0661177	0.050011	0.053495	0.0565412	0.00847444			1.56	0.205326	0.0565412
93.8	0.196742	0.197614	0.224484	0.20628	0.0157712					1.56333	93.8	0.0665007	0.05013	0.053179	0.0566032	0.00870597			1.56333	0.20628	0.0566032
94	0.1967	0.197256	0.224934	0.206297	0.0161428					1.56667	94	0.0659987	0.050125	0.05332	0.0564812	0.00839575			1.56667	0.206297	0.0564812
94.2	0.197917	0.19791	0.225795	0.207207	0.0160974					1.57	94.2	0.0661357	0.049884	0.052664	0.0562279	0.00869227			1.57	0.207207	0.0562279
94.4	0.197201	0.198124	0.225326	0.206884	0.0159782					1.57333	94.4	0.0664777	0.050745	0.053062	0.0567616	0.0084938			1.57333	0.206884	0.0567616
94.6	0.197028	0.199491	0.226167	0.207562	0.0161594					1.57667	94.6	0.0664657	0.050588	0.052054	0.0563692	0.00877447			1.57667	0.207562	0.0563692
94.8	0.196574	0.199806	0.225785	0.207388	0.0160137					1.58	94.8	0.0660037	0.050005	0.053644	0.0565509	0.00838613			1.58	0.207388	0.0565509
95	0.196558	0.201272	0.226637	0.208156	0.0161779					1.58333	95	0.0672987	0.051178	0.054448	0.0576416	0.00852164			1.58333	0.208156	0.0576416
95.2	0.196666	0.202853	0.226624	0.208714	0.0158157					1.58667	95.2	0.0668147	0.050726	0.054659	0.0573999	0.00838725			1.58667	0.208714	0.0573999
95.4	0.197545	0.20271	0.226554	0.208936	0.0154744					1.59	95.4	0.0672607	0.05081	0.053255	0.0571086	0.00887659			1.59	0.208936	0.0571086
95.6	0.198194	0.200949	0.226595	0.208579	0.0156627					1.59333	95.6	0.0663597	0.05044	0.054573	0.0571242	0.0082608			1.59333	0.208579	0.0571242
95.8	0.199425	0.202078	0.227491	0.209665	0.0154949					1.59667	95.8	0.0668237	0.050262	0.053689	0.0569249	0.00874218			1.59667	0.209665	0.0569249
96	0.199775	0.201353	0.226652	0.20926	0.0150826					1.6	96	0.0660577	0.050089	0.053568	0.0565716	0.00839737			1.6	0.20926	0.0565716
96.2	0.199934	0.20066	0.226767	0.20912	0.0152868					1.60333	96.2	0.0666147	0.051505	0.05469	0.0576032	0.00796498			1.60333	0.20912	0.0576032
96.4	0.200871	0.200897	0.227569	0.209779	0.0154066					1.60667	96.4	0.0672877	0.050646	0.055561	0.0578316	0.00855004			1.60667	0.209779	0.0578316
96.6	0.200888	0.203329	0.228492	0.210903	0.0152813					1.61	96.6	0.0677127	0.05103	0.055112	0.0579516	0.00869629			1.61	0.210903	0.0579516
96.8	0.200379	0.202202	0.227827	0.210136	0.0153479					1.61333	96.8	0.0669987	0.051913	0.055141	0.0580176	0.00794359			1.61333	0.210136	0.0580176
97	0.201702	0.202402	0.228605	0.210903	0.0153344					1.61667	97	0.0680487	0.051528	0.054778	0.0581182	0.00875221			1.61667	0.210903	0.0581182
97.2	0.202215	0.202839	0.228704	0.211253	0.0151165					1.62	97.2	0.0684387	0.051435	0.054117	0.0579969	0.00914175			1.62	0.211253	0.0579969
97.4	0.202751	0.203774	0.228342	0.211622	0.0144887					1.62333	97.4	0.0663917	0.051847	0.053352	0.0571969	0.00799841			1.62333	0.211622	0.0571969
97.6	0.203685	0.202894	0.227902	0.211494	0.0142155					1.62667	97.6	0.0665147	0.051787	0.054729	0.0576769	0.00779384			1.62667	0.211494	0.0576769
97.8	0.204539	0.203334	0.228293	0.212055	0.0140751					1.63	97.8	0.0674787	0.051377	0.054554	0.0578032	0.00852844			1.63	0.212055	0.0578032
98	0.20376	0.203566	0.229095	0.21214	0.0146835					1.63333	98	0.0654817	0.050538	0.05441	0.0568099	0.00775553			1.63333	0.21214	0.0568099
98.2	0.203668	0.204374	0.23022	0.212754	0.0151301					1.63667	98.2	0.0660547	0.050057	0.054154	0.0567552	0.00831002			1.63667	0.212754	0.0567552
98.4	0.204257	0.20387	0.229911	0.212679	0.0149243					1.64	98.4	0.0676797	0.04991	0.054485	0.0573582	0.00922671			1.64	0.212679	0.0573582
98.6	0.203722	0.204916	0.230324	0.212987	0.0150259					1.64333	98.6	0.0683297	0.050283	0.053312	0.0573082	0.00966428			1.64333	0.212987	0.0573082
98.8	0.203893	0.204989	0.231353	0.213412	0.0155473					1.64667	98.8	0.0674917	0.050749	0.053545	0.0572619	0.00896889			1.64667	0.213412	0.0572619
99	0.205674	0.206261	0.231094	0.214343	0.0145098					1.65	99	0.0693387	0.05151	0.054287	0.0583786	0.00959277			1.65	0.214343	0.0583786
99.2	0.206044	0.206457	0.230898	0.214466	0.0142317					1.65333	99.2	0.0688427	0.05102	0.054107	0.0579899	0.0095247			1.65333	0.214466	0.0579899
99.4	0.205326	0.207929	0.232665	0.215307	0.015089					1.65667	99.4	0.0683047	0.051169	0.054087	0.0578536	0.00916779			1.65667	0.215307	0.0578536
99.6	0.205741	0.208883	0.232983	0.215869	0.0149042					1.66	99.6	0.0671727	0.050647	0.054032	0.0572839	0.0087296			1.66	0.215869	0.0572839
99.8	0.205759	0.210374	0.232624	0.216252	0.0143648					1.66333	99.8	0.0687117	0.050349	0.053614	0.0575582	0.00979617			1.66333	0.216252	0.0575582
100	0.205101	0.208886	0.233481	0.215823	0.0154092					1.66667	100	0.0678707	0.050103	0.053419	0.0571309	0.00944756			1.66667	0.215823	0.0571309
100.2	0.205171	0.209636	0.234556	0.216454	0.0158347					1.67	100.2	0.0671167	0.050905	0.052489	0.0568369	0.00893773			1.67	0.216454	0.0568369
100.4	0.20622	0.208799	0.234978	0.216666	0.0159113					1.67333	100.4	0.0676637	0.051955	0.053339	0.0576526	0.00869747			1.67333	0.216666	0.0576526
100.6	0.207079	0.207846	0.234963	0.216629	0.0158821					1.67667	100.6	0.0673187	0.051874	0.053931	0.0577079	0.0083865			1.67667	0.216629	0.0577079
100.8	0.20772	0.207122	0.234859	0.216567	0.0158442					1.68	100.8	0.0660387	0.052266	0.054166	0.0574902	0.00746389			1.68	0.216567	0.0574902
101	0.20773	0.208824	0.234761	0.217105	0.0153003					1.68333	101	0.0661407	0.052535	0.054652	0.0577759	0.00732105			1.68333	0.217105	0.0577759
101.2	0.209156	0.207955	0.234308	0.21714	0.0148803					1.68667	101.2	0.0665787	0.052603	0.055735	0.0583056	0.00733389			1.68667	0.21714	0.0583056
101.4	0.208491	0.209202	0.235117	0.217603	0.0151714					1.69	101.4	0.0664917	0.051312	0.055991	0.0579316	0.00777368			1.69	0.217603	0.0579316
101.6	0.208703	0.210047	0.234982	0.217911	0.0147995					1.69333	101.6	0.0680637	0.051246	0.055551	0.0582869	0.00873628			1.69333	0.217911	0.0582869
101.8	0.209068	0.211303	0.235725	0.218699	0.0147875					1.69667	101.8	0.0685817	0.051446	0.054916	0.0583146	0.00905929			1.69667	0.218699	0.0583146
102	0.209871	0.21137	0.235735	0.218992	0.0145192					1.7	102	0.0687757	0.050967	0.054465	0.0580692	0.00943559			1.7	0.218992	0.0580692
102.2	0.209402	0.211771	0.235541	0.218905	0.0144561					1.70333	102.2	0.0682507	0.051513	0.054251	0.0580049	0.00897811			1.70333	0.218905	0.0580049
102.4	0.210292	0.212366	0.235567	0.219408	0.0140322					1.70667	102.4	0.0685027	0.050889	0.054751	0.0580476	0.00925803			1.70667	0.219408	0.0580476
102.6	0.210086	0.212599	0.236892	0.219859	0.0148044					1.71	102.6	0.0682387	0.052129	0.05406	0.0581426	0.00879665			1.71	0.219859	0.0581426
102.8	0.210812	0.211299	0.236901	0.219671	0.0149239					1.71333	102.8	0.0680917	0.05239	0.05531	0.0585972	0.00835106			1.71333	0.219671	0.0585972
103	0.211069	0.211261	0.237724	0.220018	0.0153341					1.71667	103	0.0686647	0.053832	0.054321	0.0589392	0.00842605			1.71667	0.220018	0.0589392
103.2	0.21164	0.212067	0.239193	0.220967	0.0157859					1.72	103.2	0.0687097	0.052707	0.054785	0.0587339	0.00870155			1.72	0.220967	0.0587339
103.4	0.212222	0.211623	0.238903	0.220916	0.0155801					1.72333	103.4	0.0687987	0.053421	0.054663	0.0589609	0.00854239			1.72333	0.220916	0.0589609
103.6	0.212849	0.210771	0.239061	0.220894	0.0157676					1.72667	103.6	0.0682357	0.051733	0.054867	0.0582786	0.00876435			1.72667	0.220894	0.0582786
103.8	0.213179	0.211687	0.240442	0.221769	0.0161882					1.73	103.8	0.0676447	0.051527	0.053645	0.0576056	0.0087584			1.73	0.221769	0.0576056
104	0.213874	0.212689	0.240806	0.222456	0.0159023					1.73333	104	0.0668737	0.051095	0.0545	0.0574896	0.00830331			1.73333	0.222456	0.0574896
104.2	0.213391	0.213426	0.240623	0.22248	0.0157123					1.73667	104.2	0.0675967	0.05245	0.054584	0.0582102	0.00819865			1.73667	0.22248	0.0582102
104.4	0.21382	0.214068	0.240817	0.222902	0.0155156					1.74	104.4	0.0670807	0.053248	0.05435	0.0582262	0.00768796			1.74	0.222902	0.0582262
104.6	0.214616	0.215642	0.241196	0.223818	0.0150585					1.74333	104.6	0.0679057	0.054201	0.055427	0.0591779	0.00758331			1.74333	0.223818	0.0591779
104.8	0.214129	0.216506	0.240266	0.223634	0.014453					1.74667	104.8	0.0694197	0.053501	0.05577	0.0595636	0.00861073			1.74667	0.223634	0.0595636
105	0.214053	0.2162	0.240605	0.223619	0.0147491					1.75	105	0.0699387	0.054069	0.055141	0.0597162	0.00886913			1.75	0.223619	0.0597162
105.2	0.214792	0.216473	0.240528	0.223931	0.014398					1.75333	105.2	0.0696347	0.053959	0.055872	0.0598219	0.00855179			1.75333	0.223931	0.0598219
105.4	0.215169	0.216483	0.241222	0.224291	0.0146771					1.75667	105.4	0.0698077	0.052935	0.055641	0.0594612	0.00906188			1.75667	0.224291	0.0594612
105.6	0.215697	0.217357	0.242059	0.225038	0.0147643					1.76	105.6	0.0691827	0.053824	0.055429	0.0594786	0.00844225			1.76	0.225038	0.0594786
105.8	0.216892	0.216758	0.242692	0.225447	0.0149345					1.76333	105.8	0.0686127	0.054254	0.055631	0.0594992	0.00792247			1.76333	0.225447	0.0594992
106	0.217352	0.217084	0.243063	0.225833	0.0149222					1.76667	106	0.0687397	0.053392	0.057178	0.0597699	0.0079954			1.76667	0.225833	0.0597699
106.2	0.21775	0.21677	0.244051	0.22619	0.0154756					1.77	106.2	0.0688497	0.052393	0.05674	0.0593276	0.00852803			1.77	0.22619	0.0593276
106.4	0.217552	0.217354	0.244069	0.226325	0.0153671					1.77333	106.4	0.0690347	0.053112	0.056171	0.0594392	0.0084495			1.77333	0.226325	0.0594392
106.6	0.218515	0.216811	0.243637	0.226321	0.0150203					1.77667	106.6	0.0690117	0.052284	0.056512	0.0592692	0.00869803			1.77667	0.226321	0.0592692
106.8	0.218261	0.218437	0.24368	0.226793	0.0146251					1.78	106.8	0.0692717	0.053435	0.057187	0.0599646	0.00827565			1.78	0.226793	0.0599646
107	0.218754	0.219034	0.243744	0.227177	0.0143478					1.78333	107	0.0684407	0.053577	0.056358	0.0594586	0.00790206			1.78333	0.227177	0.0594586
107.2	0.220131	0.218936	0.242974	0.227347	0.0135466					1.78667	107.2	0.0695687	0.054758	0.056054	0.0601269	0.00820247			1.78667	0.227347	0.0601269
107.4	0.221322	0.21969	0.243266	0.228093	0.0131658					1.79	107.4	0.0703957	0.055033	0.057634	0.0610209	0.00822231			1.79	0.228093	0.0610209
107.6	0.220443	0.219991	0.243995	0.228143	0.0137301					1.79333	107.6	0.0705747	0.055295	0.057505	0.0611249	0.00825803			1.79333	0.228143	0.0611249
107.8	0.222079	0.219019	0.243785	0.228294	0.0135023					1.79667	107.8	0.0701917	0.054095	0.058154	0.0608136	0.00837143			1.79667	0.228294	0.0608136
108	0.221825	0.220138	0.243333	0.228432	0.0129322					1.8	108	0.0697067	0.055174	0.058314	0.0610649	0.00764692			1.8	0.228432	0.0610649
108.2	0.221515	0.221467	0.244385	0.229122	0.0132179					1.80333	108.2	0.0688957	0.05408	0.05914	0.0607052	0.00753085			1.80333	0.229122	0.0607052
108.4	0.221085	0.220131	0.244532	0.228583	0.0138208					1.80667	108.4	0.0683327	0.054303	0.057787	0.0601409	0.00730505			1.80667	0.228583	0.0601409
108.6	0.221022	0.221013	0.244702	0.228912	0.0136743					1.81	108.6	0.0691697	0.054134	0.058184	0.0604959	0.00777989			1.81	0.228912	0.0604959
108.8	0.219186	0.221093	0.245433	0.228571	0.0146343					1.81333	108.8	0.0683477	0.054957	0.056726	0.0600102	0.00727443			1.81333	0.228571	0.0600102
109	0.220292	0.221328	0.246475	0.229365	0.0148267					1.81667	109	0.0696637	0.053584	0.056853	0.0600336	0.0084986			1.81667	0.229365	0.0600336
109.2	0.220495	0.22075	0.246985	0.22941	0.0152209					1.82	109.2	0.0702247	0.054448	0.057301	0.0606579	0.008407			1.82	0.22941	0.0606579
109.4	0.220901	0.221687	0.247746	0.230111	0.0152771					1.82333	109.4	0.0693057	0.05395	0.057034	0.0600966	0.00812305			1.82333	0.230111	0.0600966
109.6	0.222096	0.220836	0.247422	0.230118	0.0149989					1.82667	109.6	0.0684917	0.053981	0.056876	0.0597829	0.00767969			1.82667	0.230118	0.0597829
109.8	0.223591	0.222117	0.248151	0.231286	0.0146238					1.83	109.8	0.0689857	0.053855	0.05797	0.0602702	0.00782322			1.83	0.231286	0.0602702
110	0.223574	0.221811	0.248863	0.231416	0.0151352					1.83333	110	0.0694007	0.054964	0.057872	0.0607456	0.00763529			1.83333	0.231416	0.0607456
110.2	0.224116	0.221302	0.249566	0.231661	0.0155696					1.83667	110.2	0.0693227	0.053886	0.056651	0.0599532	0.00823113			1.83667	0.231661	0.0599532
110.4	0.224184	0.222365	0.249496	0.232015	0.0151663					1.84	110.4	0.0700387	0.053667	0.057801	0.0605022	0.00851356			1.84	0.232015	0.0605022
110.6	0.224314	0.223309	0.249704	0.232442	0.0149575					1.84333	110.6	0.0707607	0.053778	0.057917	0.0608186	0.00885536			1.84333	0.232442	0.0608186
110.8	0.223871	0.222912	0.250105	0.232296	0.0154305					1.84667	110.8	0.0710887	0.053532	0.057981	0.0608672	0.00912728			1.84667	0.232296	0.0608672
111	0.224822	0.222808	0.249806	0.232479	0.0150397					1.85	111	0.0706917	0.053239	0.058154	0.0606949	0.00899952			1.85	0.232479	0.0606949
111.2	0.224974	0.22408	0.249537	0.232864	0.0144464					1.85333	111.2	0.0703907	0.05418	0.059162	0.0612442	0.00830352			1.85333	0.232864	0.0612442
111.4	0.225632	0.224095	0.249614	0.233114	0.0143104					1.85667	111.4	0.0713687	0.055042	0.058909	0.0617732	0.00853189			1.85667	0.233114	0.0617732
111.6	0.226247	0.223575	0.250161	0.233328	0.0146392					1.86	111.6	0.0703877	0.054381	0.058306	0.0610249	0.00834254			1.86	0.233328	0.0610249
111.8	0.226702	0.225024	0.25098	0.234235	0.0145256					1.86333	111.8	0.0709367	0.054332	0.058366	0.0612116	0.00866037			1.86333	0.234235	0.0612116
112	0.226616	0.225381	0.251222	0.234406	0.0145759					1.86667	112	0.0712327	0.054327	0.058862	0.0614739	0.00875027			1.86667	0.234406	0.0614739
112.2	0.226877	0.225389	0.251009	0.234425	0.0143814					1.87	112.2	0.0705757	0.053924	0.058589	0.0610296	0.00858994			1.87	0.234425	0.0610296
112.4	0.227328	0.226254	0.251271	0.234951	0.0141437					1.87333	112.4	0.0695297	0.054087	0.058335	0.0606506	0.00797751			1.87333	0.234951	0.0606506
112.6	0.226469	0.227582	0.251527	0.235193	0.0141569					1.87667	112.6	0.0702587	0.055078	0.059047	0.0614612	0.00787304			1.87667	0.235193	0.0614612
112.8	0.226928	0.227156	0.251573	0.235219	0.0141634					1.88	112.8	0.0703377	0.055541	0.057738	0.0612056	0.00798458			1.88	0.235219	0.0612056
113	0.227236	0.227884	0.252388	0.235836	0.0143381					1.88333	113	0.0695077	0.05499	0.058419	0.0609722	0.00758816			1.88333	0.235836	0.0609722
113.2	0.227884	0.228292	0.252974	0.236383	0.0143694					1.88667	113.2	0.0706977	0.05521	0.058238	0.0613819	0.00820855			1.88667	0.236383	0.0613819
113.4	0.227455	0.227956	0.253493	0.236301	0.0148905					1.89	113.4	0.0721247	0.054537	0.057807	0.0614896	0.00935429			1.89	0.236301	0.0614896
113.6	0.227988	0.227329	0.253918	0.236412	0.0151645					1.89333	113.6	0.0713207	0.053535	0.05732	0.0607252	0.00936907			1.89333	0.236412	0.0607252
113.8	0.228833	0.227103	0.254407	0.236781	0.0152891					1.89667	113.8	0.0714637	0.053387	0.058805	0.0612186	0.00927689			1.89667	0.236781	0.0612186
114	0.229714	0.2274	0.254923	0.237346	0.0152663					1.9	114	0.0718597	0.054208	0.05737	0.0611459	0.00941216			1.9	0.237346	0.0611459
114.2	0.229668	0.22769	0.255328	0.237562	0.0154176					1.90333	114.2	0.0712107	0.054769	0.057441	0.0611402	0.00882302			1.90333	0.237562	0.0611402
114.4	0.230179	0.227742	0.256255	0.238059	0.0158055					1.90667	114.4	0.0702147	0.054672	0.058547	0.0611446	0.00809039			1.90667	0.238059	0.0611446
114.6	0.232389	0.228784	0.256087	0.239087	0.0148327					1.91	114.6	0.0716377	0.055497	0.058626	0.0619202	0.00855976			1.91	0.239087	0.0619202
114.8	0.231757	0.229761	0.255768	0.239095	0.0144734					1.91333	114.8	0.0717037	0.054658	0.058701	0.0616876	0.00890666			1.91333	0.239095	0.0616876
115	0.231744	0.230385	0.255645	0.239258	0.0142078					1.91667	115	0.0716777	0.054523	0.058636	0.0616122	0.00895625			1.91667	0.239258	0.0616122
115.2	0.231944	0.231239	0.256631	0.239938	0.0144609					1.92	115.2	0.0726557	0.05363	0.05941	0.0618986	0.00975392			1.92	0.239938	0.0618986
115.4	0.232474	0.232178	0.256425	0.240359	0.0139144					1.92333	115.4	0.0730197	0.05391	0.0592	0.0620432	0.00986702			1.92333	0.240359	0.0620432
115.6	0.232394	0.231939	0.256506	0.24028	0.0140543					1.92667	115.6	0.0719857	0.053902	0.059178	0.0616886	0.00929958			1.92667	0.24028	0.0616886
115.8	0.23306	0.232492	0.256683	0.240745	0.0138056					1.93	115.8	0.0717077	0.054136	0.059529	0.0617909	0.00900157			1.93	0.240745	0.0617909
116	0.232591	0.232548	0.257501	0.24088	0.0143942					1.93333	116	0.0718117	0.05453	0.060659	0.0623336	0.0087617			1.93333	0.24088	0.0623336
116.2	0.232636	0.23221	0.25782	0.240889	0.0146645					1.93667	116.2	0.0715047	0.055202	0.059863	0.0621899	0.00839675			1.93667	0.240889	0.0621899
116.4	0.233769	0.232081	0.257234	0.241028	0.0140602					1.94	116.4	0.0708707	0.055795	0.060088	0.0622512	0.00776717			1.94	0.241028	0.0622512
116.6	0.233978	0.233154	0.258945	0.242026	0.0146584					1.94333	116.6	0.0717737	0.055707	0.061035	0.0628386	0.00818379			1.94333	0.242026	0.0628386
116.8	0.234758	0.23348	0.258921	0.242386	0.0143337					1.94667	116.8	0.0708067	0.056843	0.059578	0.0624092	0.00739987			1.94667	0.242386	0.0624092
117	0.235647	0.233813	0.258677	0.242712	0.0138562					1.95	117	0.0713637	0.056394	0.059336	0.0623646	0.00793109			1.95	0.242712	0.0623646
117.2	0.236331	0.234132	0.259115	0.243193	0.0138329					1.95333	117.2	0.0704917	0.057803	0.060041	0.0627786	0.00677285			1.95333	0.243193	0.0627786
117.4	0.236086	0.234244	0.259363	0.243231	0.014001					1.95667	117.4	0.0710087	0.056827	0.060286	0.0627072	0.00739439			1.95667	0.243231	0.0627072
117.6	0.236478	0.233785	0.259646	0.243303	0.0142174					1.96	117.6	0.0708057	0.056746	0.059452	0.0623346	0.00745994			1.96	0.243303	0.0623346
117.8	0.236386	0.233956	0.260804	0.243715	0.014849					1.96333	117.8	0.0712647	0.055528	0.060882	0.0625582	0.00800114			1.96333	0.243715	0.0625582
118	0.23676	0.233468	0.26166	0.243963	0.0154145					1.96667	118	0.0706677	0.056051	0.060716	0.0624782	0.00746599			1.96667	0.243963	0.0624782
118.2	0.237417	0.233803	0.260907	0.244042	0.0147166					1.97	118.2	0.0707057	0.055937	0.05948	0.0620409	0.00771021			1.97	0.244042	0.0620409
118.4	0.236705	0.234937	0.262172	0.244605	0.0152394					1.97333	118.4	0.0710267	0.056118	0.058089	0.0617446	0.00809875			1.97333	0.244605	0.0617446
118.6	0.23644	0.235144	0.261355	0.244313	0.014773					1.97667	118.6	0.0714477	0.056744	0.05826	0.0621506	0.00808716			1.97667	0.244313	0.0621506
118.8	0.236206	0.235841	0.260876	0.244308	0.0143498					1.98	118.8	0.0711447	0.057528	0.057709	0.0621272	0.00780988			1.98	0.244308	0.0621272
119	0.236656	0.237291	0.260482	0.24481	0.0135764					1.98333	119	0.0709287	0.056865	0.057168	0.0616539	0.00803364			1.98333	0.24481	0.0616539
119.2	0.236087	0.237997	0.260963	0.245016	0.0138438					1.98667	119.2	0.0717647	0.055878	0.057933	0.0618586	0.00864028			1.98667	0.245016	0.0618586
119.4	0.237109	0.237221	0.262228	0.245519	0.0144702					1.99	119.4	0.0711147	0.055352	0.058191	0.0615526	0.00840183			1.99	0.245519	0.0615526
119.6	0.2371	0.237537	0.263052	0.245896	0.0148588					1.99333	119.6	0.0708727	0.053989	0.058389	0.0610836	0.00875844			1.99333	0.245896	0.0610836
119.8	0.237772	0.237195	0.263388	0.246118	0.0149588					1.99667	119.8	0.0725797	0.053803	0.058127	0.0615032	0.00983312			1.99667	0.246118	0.0615032
120	0.238206	0.237021	0.264563	0.246597	0.0155706					2	120	0.0731097	0.053385	0.059296	0.0619302	0.0101228			2	0.246597	0.0619302
120.2	0.239696	0.236832	0.265026	0.247185	0.0155173					2.00333	120.2	0.0734277	0.053511	0.058727	0.0618886	0.0103279			2.00333	0.247185	0.0618886
120.4	0.240591	0.236516	0.264183	0.247097	0.0149368					2.00667	120.4	0.0740587	0.05471	0.059835	0.0628679	0.0100246			2.00667	0.247097	0.0628679
120.6	0.241007	0.237093	0.264308	0.247469	0.0147134					2.01	120.6	0.0742407	0.05582	0.059904	0.0633216	0.00967421			2.01	0.247469	0.0633216
120.8	0.241557	0.237927	0.265287	0.248257	0.0148597					2.01333	120.8	0.0733737	0.056166	0.060178	0.0632392	0.00900303			2.01333	0.248257	0.0632392
121	0.240695	0.238136	0.264663	0.247831	0.0146327					2.01667	121	0.0745557	0.056858	0.059834	0.0637492	0.00947623			2.01667	0.247831	0.0637492
121.2	0.239717	0.238182	0.264409	0.247436	0.0147191					2.02	121.2	0.0738097	0.057554	0.060032	0.0637986	0.00875798			2.02	0.247436	0.0637986
121.4	0.240337	0.239522	0.264649	0.248169	0.0142776					2.02333	121.4	0.0737567	0.057582	0.059734	0.0636909	0.00878339			2.02333	0.248169	0.0636909
121.6	0.240062	0.239473	0.26404	0.247858	0.0140168					2.02667	121.6	0.0734937	0.057343	0.060319	0.0637186	0.00859529			2.02667	0.247858	0.0637186
121.8	0.239992	0.240529	0.263672	0.248064	0.0135193					2.03	121.8	0.0745597	0.057018	0.061044	0.0642072	0.00918871			2.03	0.248064	0.0642072
122	0.240529	0.240619	0.263531	0.248226	0.0132543					2.03333	122	0.0742257	0.057921	0.061199	0.0644486	0.00862442			2.03333	0.248226	0.0644486
122.2	0.242276	0.242026	0.264437	0.24958	0.0128674					2.03667	122.2	0.0745757	0.057245	0.061321	0.0643806	0.0090614			2.03667	0.24958	0.0643806
122.4	0.242643	0.241697	0.265029	0.24979	0.0132061					2.04	122.4	0.0740697	0.057208	0.062214	0.0644972	0.00865962			2.04	0.24979	0.0644972
122.6	0.242688	0.2423	0.265896	0.250295	0.0135125					2.04333	122.6	0.0745817	0.057576	0.062132	0.0647632	0.0088029			2.04333	0.250295	0.0647632
122.8	0.24254	0.24149	0.266242	0.250091	0.0139973					2.04667	122.8	0.0737097	0.057924	0.06167	0.0644346	0.00824798			2.04667	0.250091	0.0644346
123	0.243177	0.241685	0.267345	0.250736	0.0144034					2.05	123	0.0725717	0.057494	0.062013	0.0640262	0.00773784			2.05	0.250736	0.0640262
123.2	0.242508	0.241401	0.266705	0.250205	0.0143004					2.05333	123.2	0.0734607	0.057839	0.062369	0.0645562	0.00803725			2.05333	0.250205	0.0645562
123.4	0.242312	0.243223	0.266629	0.250721	0.013784					2.05667	123.4	0.0742457	0.057841	0.061435	0.0645072	0.00862308			2.05667	0.250721	0.0645072
123.6	0.2436	0.243529	0.2675	0.251543	0.0138192					2.06	123.6	0.0744527	0.057485	0.060895	0.0642776	0.00897536			2.06	0.251543	0.0642776
123.8	0.244551	0.243627	0.268307	0.252162	0.0139899					2.06333	123.8	0.0749567	0.057634	0.060199	0.0642632	0.0093492			2.06333	0.252162	0.0642632
124	0.24536	0.243908	0.268074	0.252447	0.0135525					2.06667	124	0.0754357	0.057247	0.060065	0.0642492	0.00978969			2.06667	0.252447	0.0642492
124.2	0.246022	0.243702	0.268916	0.25288	0.0139359					2.07	124.2	0.0745657	0.056148	0.060402	0.0637052	0.00964295			2.07	0.25288	0.0637052
124.4	0.245729	0.243341	0.269127	0.252732	0.0142483					2.07333	124.4	0.0728707	0.056747	0.061148	0.0635886	0.00833431			2.07333	0.252732	0.0635886
124.6	0.245928	0.243003	0.268726	0.252552	0.014083					2.07667	124.6	0.0725527	0.05725	0.061316	0.0637062	0.00792642			2.07667	0.252552	0.0637062
124.8	0.24717	0.243523	0.268181	0.252958	0.013309					2.08	124.8	0.0726117	0.056752	0.061969	0.0637776	0.00808305			2.08	0.252958	0.0637776
125	0.246799	0.243502	0.269036	0.253112	0.0138885					2.08333	125	0.0725067	0.057274	0.061914	0.0638982	0.0078078			2.08333	0.253112	0.0638982
125.2	0.246875	0.244111	0.269672	0.253553	0.014028					2.08667	125.2	0.0721267	0.05824	0.06148	0.0639489	0.0072651			2.08667	0.253553	0.0639489
125.4	0.248041	0.245098	0.270267	0.254469	0.0137607					2.09	125.4	0.0733297	0.057542	0.060668	0.0638466	0.00836004			2.09	0.254469	0.0638466
125.6	0.248205	0.246317	0.270899	0.25514	0.01368					2.09333	125.6	0.0731997	0.057331	0.060876	0.0638022	0.00832923			2.09333	0.25514	0.0638022
125.8	0.246998	0.247059	0.270902	0.254986	0.0137834					2.09667	125.8	0.0727257	0.057967	0.062091	0.0642612	0.00761494			2.09667	0.254986	0.0642612
126	0.247973	0.247067	0.270881	0.255307	0.0134951					2.1	126	0.0721987	0.058169	0.06197	0.0641126	0.00725611			2.1	0.255307	0.0641126
126.2	0.247926	0.247032	0.271214	0.255391	0.0137107					2.10333	126.2	0.0721837	0.058623	0.062324	0.0643769	0.00700956			2.10333	0.255391	0.0643769
126.4	0.247557	0.245393	0.271396	0.254782	0.0144288					2.10667	126.4	0.0732967	0.058945	0.063425	0.0652222	0.00734271			2.10667	0.254782	0.0652222
126.6	0.248333	0.245773	0.271373	0.25516	0.0140994					2.11	126.6	0.0735357	0.059297	0.063424	0.0654189	0.00732597			2.11	0.25516	0.0654189
126.8	0.249512	0.245261	0.272073	0.255615	0.0144104					2.11333	126.8	0.0735187	0.059344	0.061842	0.0649016	0.00756645			2.11333	0.255615	0.0649016
127	0.249587	0.246204	0.272012	0.255934	0.014026					2.11667	127	0.0745667	0.059403	0.06173	0.0652332	0.00816633			2.11667	0.255934	0.0652332
127.2	0.249932	0.247118	0.271572	0.256207	0.0133804					2.12	127.2	0.0743907	0.057918	0.062385	0.0648979	0.00851901			2.12	0.256207	0.0648979
127.4	0.249929	0.248199	0.271411	0.256513	0.012931					2.12333	127.4	0.0742237	0.05872	0.062228	0.0650572	0.00812986			2.12333	0.256513	0.0650572
127.6	0.2506	0.24907	0.272752	0.257474	0.0132532					2.12667	127.6	0.0748987	0.058914	0.061862	0.0652249	0.00850644			2.12667	0.257474	0.0652249
127.8	0.251061	0.249954	0.273912	0.258309	0.0135239					2.13	127.8	0.0762027	0.058973	0.062949	0.0660416	0.00902156			2.13	0.258309	0.0660416
128	0.251248	0.249877	0.274383	0.258503	0.0137698					2.13333	128	0.0755657	0.057834	0.063442	0.0656139	0.00906318			2.13333	0.258503	0.0656139
128.2	0.252088	0.25009	0.27456	0.258913	0.0135878					2.13667	128.2	0.0765887	0.058607	0.063713	0.0663029	0.00926639			2.13667	0.258913	0.0663029
128.4	0.252833	0.249942	0.274894	0.259223	0.0136482					2.14	128.4	0.0754137	0.058353	0.063429	0.0657319	0.00876039			2.14	0.259223	0.0657319
128.6	0.252186	0.249225	0.274211	0.258541	0.0136514					2.14333	128.6	0.0748587	0.058982	0.064335	0.0660586	0.00807746			2.14333	0.258541	0.0660586
128.8	0.251948	0.249088	0.27344	0.258159	0.0133111					2.14667	128.8	0.0730317	0.058968	0.063378	0.0651259	0.00719293			2.14667	0.258159	0.0651259
129	0.252375	0.249471	0.27389	0.258579	0.0133393					2.15	129	0.0737397	0.06032	0.063213	0.0657576	0.00706245			2.15	0.258579	0.0657576
129.2	0.253195	0.249603	0.2742	0.258999	0.0132861					2.15333	129.2	0.0743127	0.060591	0.06234	0.0657479	0.00746871			2.15333	0.258999	0.0657479
129.4	0.254161	0.250093	0.274588	0.259614	0.0131264					2.15667	129.4	0.0741567	0.060219	0.061561	0.0653122	0.00768887			2.15667	0.259614	0.0653122
129.6	0.254539	0.250503	0.273945	0.259662	0.0125327					2.16	129.6	0.0731197	0.058888	0.061523	0.0645102	0.00757153			2.16	0.259662	0.0645102
129.8	0.254986	0.25049	0.275094	0.26019	0.0131015					2.16333	129.8	0.0746507	0.058703	0.062218	0.0651906	0.0083791			2.16333	0.26019	0.0651906
130	0.25449	0.251031	0.274535	0.260019	0.0126899					2.16667	130	0.0745567	0.058365	0.062468	0.0651299	0.00841766			2.16667	0.260019	0.0651299
130.2	0.254324	0.251019	0.275025	0.260123	0.0130112					2.17	130.2	0.0729507	0.058048	0.063245	0.0647479	0.00756417			2.17	0.260123	0.0647479
130.4	0.253478	0.251633	0.27449	0.259867	0.0126974					2.17333	130.4	0.0732987	0.057655	0.0633	0.0647512	0.00792218			2.17333	0.259867	0.0647512
130.6	0.254144	0.251643	0.275309	0.260365	0.0130019					2.17667	130.6	0.0750637	0.058381	0.063478	0.0656409	0.00854908			2.17667	0.260365	0.0656409
130.8	0.254521	0.252175	0.275089	0.260595	0.0126069					2.18	130.8	0.0738047	0.05808	0.063906	0.0652636	0.00794977			2.18	0.260595	0.0652636
131	0.255997	0.253223	0.276003	0.261741	0.0124289					2.18333	131	0.0735167	0.057795	0.063945	0.0650856	0.00792267			2.18333	0.261741	0.0650856
131.2	0.256816	0.253541	0.276502	0.262286	0.0124196					2.18667	131.2	0.0748067	0.058116	0.0636	0.0655076	0.00850729			2.18667	0.262286	0.0655076
131.4	0.257526	0.253554	0.277902	0.262994	0.0130626					2.19	131.4	0.0759027	0.059157	0.063583	0.0662142	0.00867739			2.19	0.262994	0.0662142
131.6	0.257908	0.254324	0.277992	0.263408	0.0127566					2.19333	131.6	0.0746487	0.058446	0.064113	0.0657359	0.00822236			2.19333	0.263408	0.0657359
131.8	0.258133	0.254647	0.278515	0.263765	0.0128922					2.19667	131.8	0.0757727	0.059147	0.063727	0.0662156	0.00858768			2.19667	0.263765	0.0662156
132	0.258825	0.254361	0.278733	0.263973	0.0129759					2.2	132	0.0756087	0.059043	0.063827	0.0661596	0.00852562			2.2	0.263973	0.0661596
132.2	0.25867	0.254512	0.278952	0.264045	0.0130765					2.20333	132.2	0.0751787	0.059536	0.064421	0.0663786	0.00800297			2.20333	0.264045	0.0663786
132.4	0.258323	0.256065	0.279006	0.264465	0.0126437					2.20667	132.4	0.0743847	0.06004	0.065204	0.0665429	0.00726547			2.20667	0.264465	0.0665429
132.6	0.258291	0.256274	0.279799	0.264788	0.013039					2.21	132.6	0.0748357	0.061088	0.065393	0.0671056	0.00703203			2.21	0.264788	0.0671056
132.8	0.258752	0.256622	0.280226	0.2652	0.0130564					2.21333	132.8	0.0742527	0.061076	0.064926	0.0667516	0.00677539			2.21333	0.2652	0.0667516
133	0.258176	0.257275	0.280874	0.265442	0.0133724					2.21667	133	0.0748837	0.06211	0.064672	0.0672219	0.00675784			2.21667	0.265442	0.0672219
133.2	0.257645	0.258369	0.280875	0.26563	0.0132078					2.22	133.2	0.0757667	0.061766	0.063792	0.0671082	0.00756657			2.22	0.26563	0.0671082
133.4	0.258473	0.257564	0.281856	0.265964	0.0137701					2.22333	133.4	0.0760177	0.060722	0.063744	0.0668279	0.00810077			2.22333	0.265964	0.0668279
133.6	0.258248	0.258544	0.283388	0.266727	0.0144299					2.22667	133.6	0.0756397	0.059536	0.062618	0.0659312	0.00854783			2.22667	0.266727	0.0659312
133.8	0.258248	0.25912	0.28287	0.266746	0.0139706					2.23	133.8	0.0757777	0.059355	0.063721	0.0662846	0.00850618			2.23	0.266746	0.0662846
134	0.258745	0.258011	0.282639	0.266465	0.0140119					2.23333	134	0.0751887	0.058761	0.06348	0.0658099	0.00845805			2.23333	0.266465	0.0658099
134.2	0.259979	0.258994	0.283399	0.267457	0.0138147					2.23667	134.2	0.0743157	0.058878	0.06444	0.0658779	0.00781865			2.23667	0.267457	0.0658779
134.4	0.26013	0.259352	0.282778	0.26742	0.0133061					2.24	134.4	0.0743747	0.059269	0.064067	0.0659036	0.0077185			2.24	0.26742	0.0659036
134.6	0.261142	0.258755	0.281734	0.26721	0.0126344					2.24333	134.6	0.0751427	0.060473	0.064152	0.0665892	0.0076325			2.24333	0.26721	0.0665892
134.8	0.261252	0.257809	0.283534	0.267532	0.0139649					2.24667	134.8	0.0753867	0.06036	0.063198	0.0663149	0.00798353			2.24667	0.267532	0.0663149
135	0.261348	0.25917	0.284069	0.268196	0.0137898					2.25	135	0.0764577	0.060217	0.064029	0.0669012	0.00849278			2.25	0.268196	0.0669012
135.2	0.26076	0.258607	0.285123	0.268163	0.0147269					2.25333	135.2	0.0771487	0.059905	0.063276	0.0667766	0.0091393			2.25333	0.268163	0.0667766
135.4	0.261019	0.258874	0.284973	0.268289	0.0144888					2.25667	135.4	0.0784557	0.059221	0.06333	0.0670022	0.0101295			2.25667	0.268289	0.0670022
135.6	0.261045	0.258708	0.286196	0.26865	0.0152404					2.26	135.6	0.0781677	0.059273	0.063974	0.0671382	0.00983675			2.26	0.26865	0.0671382
135.8	0.261965	0.259598	0.284929	0.268831	0.0139917					2.26333	135.8	0.0788057	0.059413	0.063915	0.0673779	0.0101495			2.26333	0.268831	0.0673779
136	0.263125	0.258632	0.285215	0.268991	0.0142291					2.26667	136	0.0778247	0.059201	0.063544	0.0668566	0.00974374			2.26667	0.268991	0.0668566
136.2	0.264212	0.258613	0.284104	0.268976	0.0133967					2.27	136.2	0.0782527	0.060271	0.064457	0.0676602	0.00940909			2.27	0.268976	0.0676602
136.4	0.265043	0.258925	0.285359	0.269776	0.0138379					2.27333	136.4	0.0766287	0.060306	0.065591	0.0675086	0.00832859			2.27333	0.269776	0.0675086
136.6	0.265196	0.259578	0.28557	0.270115	0.0136763					2.27667	136.6	0.0772587	0.059981	0.065102	0.0674472	0.00887439			2.27667	0.270115	0.0674472
136.8	0.26506	0.259922	0.286082	0.270355	0.0138604					2.28	136.8	0.0769787	0.059642	0.065348	0.0673229	0.00883547			2.28	0.270355	0.0673229
137	0.263907	0.261839	0.286466	0.270737	0.0136606					2.28333	137	0.0776927	0.059788	0.065215	0.0675652	0.00918081			2.28333	0.270737	0.0675652
137.2	0.2635	0.261461	0.287162	0.270708	0.0142863					2.28667	137.2	0.0781677	0.059462	0.065571	0.0677336	0.00953852			2.28667	0.270708	0.0677336
137.4	0.263299	0.260766	0.286777	0.270281	0.0143423					2.29	137.4	0.0789477	0.060364	0.064025	0.0677789	0.00984415			2.29	0.270281	0.0677789
137.6	0.264208	0.260438	0.286222	0.270289	0.0139263					2.29333	137.6	0.0783097	0.060529	0.064035	0.0676246	0.00941818			2.29333	0.270289	0.0676246
137.8	0.264617	0.260682	0.286619	0.270639	0.013978					2.29667	137.8	0.0787907	0.06141	0.064212	0.0681376	0.00933165			2.29667	0.270639	0.0681376
138	0.264964	0.260039	0.286277	0.270427	0.0139459					2.3	138	0.0790787	0.061036	0.064179	0.0680979	0.00963862			2.3	0.270427	0.0680979
138.2	0.264857	0.261266	0.286122	0.270748	0.0134345					2.30333	138.2	0.0782907	0.060079	0.063158	0.0671759	0.00974803			2.30333	0.270748	0.0671759
138.4	0.266076	0.26225	0.286926	0.271751	0.0132807					2.30667	138.4	0.0784737	0.060022	0.065094	0.0678632	0.00953246			2.30667	0.271751	0.0678632
138.6	0.265915	0.263371	0.2873	0.272195	0.0131427					2.31	138.6	0.0782317	0.060916	0.065214	0.0681206	0.00901634			2.31	0.272195	0.0681206
138.8	0.266407	0.263752	0.287562	0.272574	0.013048					2.31333	138.8	0.0771177	0.060825	0.066244	0.0680622	0.00829714			2.31333	0.272574	0.0680622
139	0.267293	0.264247	0.28865	0.273397	0.0132973					2.31667	139	0.0769537	0.061479	0.067118	0.0685169	0.00783162			2.31667	0.273397	0.0685169
139.2	0.267647	0.26462	0.288846	0.273704	0.0132001					2.32	139.2	0.0770967	0.061497	0.067168	0.0685872	0.0078961			2.32	0.273704	0.0685872
139.4	0.266593	0.265602	0.288859	0.273685	0.0131507					2.32333	139.4	0.0771157	0.06075	0.066617	0.0681609	0.00829137			2.32333	0.273685	0.0681609
139.6	0.266425	0.264204	0.288447	0.273025	0.0134016					2.32667	139.6	0.0784137	0.059659	0.067181	0.0684179	0.00943833			2.32667	0.273025	0.0684179
139.8	0.26733	0.264209	0.288597	0.273379	0.0132715					2.33	139.8	0.0796017	0.059104	0.066563	0.0684229	0.0103746			2.33	0.273379	0.0684229
140	0.267835	0.265165	0.287676	0.273559	0.0122986					2.33333	140	0.0795367	0.059214	0.065478	0.0680762	0.0104075			2.33333	0.273559	0.0680762
140.2	0.269164	0.265198	0.288373	0.274245	0.0123949					2.33667	140.2	0.0804107	0.060089	0.066386	0.0689619	0.0104029			2.33667	0.274245	0.0689619
140.4	0.270251	0.264364	0.289288	0.274634	0.0130273					2.34	140.4	0.0801747	0.060648	0.065924	0.0689156	0.0101012			2.34	0.274634	0.0689156
140.6	0.270987	0.265536	0.290747	0.275757	0.013265					2.34333	140.6	0.0797067	0.061055	0.066836	0.0691992	0.00954778			2.34333	0.275757	0.0691992
140.8	0.269519	0.266177	0.29161	0.275769	0.0138204					2.34667	140.8	0.0793697	0.061708	0.067113	0.0693969	0.00904964			2.34667	0.275769	0.0693969
141	0.268788	0.266463	0.292438	0.275896	0.0143726					2.35	141	0.0788067	0.061388	0.068618	0.0696042	0.00875113			2.35	0.275896	0.0696042
141.2	0.268997	0.266455	0.292951	0.276134	0.014619					2.35333	141.2	0.0782777	0.061418	0.068276	0.0693239	0.00847856			2.35333	0.276134	0.0693239
141.4	0.269121	0.26697	0.292247	0.276113	0.0140141					2.35667	141.4	0.0788237	0.061851	0.068046	0.0695736	0.00858884			2.35667	0.276113	0.0695736
141.6	0.269464	0.267247	0.291962	0.276224	0.0136742					2.36	141.6	0.0803647	0.061386	0.066107	0.0692859	0.00988063			2.36	0.276224	0.0692859
141.8	0.271184	0.267097	0.292249	0.276843	0.0134973					2.36333	141.8	0.0796427	0.061635	0.066466	0.0692479	0.0093206			2.36333	0.276843	0.0692479
142	0.271777	0.266128	0.292724	0.276876	0.0140121					2.36667	142	0.0798877	0.062495	0.065749	0.0693772	0.0092466			2.36667	0.276876	0.0693772
142.2	0.271876	0.265979	0.292531	0.276795	0.0139428					2.37	142.2	0.0792087	0.062867	0.065397	0.0691576	0.00879598			2.37	0.276795	0.0691576
142.4	0.272418	0.266352	0.293552	0.277441	0.0142787					2.37333	142.4	0.0782837	0.062096	0.065866	0.0687486	0.00847008			2.37333	0.277441	0.0687486
142.6	0.272633	0.266467	0.293887	0.277662	0.0143852					2.37667	142.6	0.0760657	0.062503	0.065774	0.0681142	0.00707773			2.37667	0.277662	0.0681142
142.8	0.272401	0.26626	0.29354	0.2774	0.0143106					2.38	142.8	0.0764457	0.062306	0.064713	0.0678216	0.00756506			2.38	0.2774	0.0678216
143	0.272849	0.267219	0.294083	0.27805	0.0141672					2.38333	143	0.0759407	0.062353	0.064683	0.0676589	0.00726625			2.38333	0.27805	0.0676589
143.2	0.272806	0.267774	0.294119	0.278233	0.0139859					2.38667	143.2	0.0760767	0.062688	0.064919	0.0678946	0.0071732			2.38667	0.278233	0.0678946
143.4	0.274046	0.268662	0.294003	0.278904	0.0133506					2.39	143.4	0.0764647	0.063362	0.064174	0.0680002	0.00734168			2.39	0.278904	0.0680002
143.6	0.27382	0.26955	0.293851	0.279074	0.0129744					2.39333	143.6	0.0774967	0.063345	0.065576	0.0688059	0.00760867			2.39333	0.279074	0.0688059
143.8	0.274184	0.270164	0.294752	0.2797	0.0131895					2.39667	143.8	0.0777397	0.063065	0.066146	0.0689836	0.00773793			2.39667	0.2797	0.0689836
144	0.274994	0.269712	0.295215	0.279974	0.013461					2.4	144	0.0784107	0.062701	0.066599	0.0692369	0.00818032			2.4	0.279974	0.0692369
144.2	0.274867	0.270112	0.29625	0.28041	0.0139226					2.40333	144.2	0.0779987	0.06189	0.065467	0.0684519	0.00845901			2.40333	0.28041	0.0684519
144.4	0.274039	0.268902	0.296143	0.279695	0.0144744					2.40667	144.4	0.0779117	0.060847	0.066422	0.0683936	0.00870151			2.40667	0.279695	0.0683936
144.6	0.274022	0.268466	0.296422	0.279637	0.0147996					2.41	144.6	0.0772307	0.060384	0.066079	0.0678979	0.00856937			2.41	0.279637	0.0678979
144.8	0.275109	0.269244	0.296635	0.280329	0.0144224					2.41333	144.8	0.0775767	0.06103	0.065935	0.0681806	0.00849884			2.41333	0.280329	0.0681806
145	0.274124	0.270023	0.29618	0.280109	0.0140681					2.41667	145	0.0771477	0.061268	0.065555	0.0679902	0.00821517			2.41667	0.280109	0.0679902
145.2	0.275102	0.270239	0.296241	0.280527	0.013824					2.42	145.2	0.0779697	0.061768	0.066631	0.0687896	0.00831374			2.42	0.280527	0.0687896
145.4	0.275789	0.270587	0.2973	0.281225	0.014162					2.42333	145.4	0.0788387	0.062492	0.067353	0.0695612	0.0083941			2.42333	0.281225	0.0695612
145.6	0.27746	0.271196	0.298183	0.28228	0.0141243					2.42667	145.6	0.0791687	0.063664	0.066557	0.0697966	0.00824439			2.42667	0.28228	0.0697966
145.8	0.276883	0.271072	0.297546	0.281834	0.013914					2.43	145.8	0.0793277	0.062799	0.066304	0.0694769	0.00870919			2.43	0.281834	0.0694769
146	0.277643	0.271986	0.29774	0.282456	0.0135349					2.43333	146	0.0796837	0.062593	0.066892	0.0697229	0.00889008			2.43333	0.282456	0.0697229
146.2	0.27686	0.271266	0.298014	0.282047	0.0141082					2.43667	146.2	0.0784267	0.062278	0.065933	0.0688792	0.0084679			2.43667	0.282047	0.0688792
146.4	0.276703	0.271891	0.298015	0.282203	0.0139034					2.44	146.4	0.0789027	0.061772	0.065087	0.0685872	0.00908592			2.44	0.282203	0.0685872
146.6	0.276075	0.27218	0.297913	0.282056	0.01387					2.44333	146.6	0.0790637	0.062213	0.066462	0.0692462	0.00876359			2.44333	0.282056	0.0692462
146.8	0.27656	0.272219	0.298433	0.282404	0.0140502					2.44667	146.8	0.0784287	0.062429	0.066116	0.0689912	0.00837841			2.44667	0.282404	0.0689912
147	0.277209	0.272492	0.299584	0.283095	0.0144734					2.45	147	0.0784787	0.061993	0.06553	0.0686672	0.00867907			2.45	0.283095	0.0686672
147.2	0.278247	0.273376	0.299086	0.28357	0.0136565					2.45333	147.2	0.0782527	0.062344	0.066007	0.0688679	0.00833128			2.45333	0.28357	0.0688679
147.4	0.278825	0.274113	0.298549	0.283829	0.0129638					2.45667	147.4	0.0775387	0.063027	0.066647	0.0690709	0.0075534			2.45667	0.283829	0.0690709
147.6	0.279416	0.275055	0.298253	0.284241	0.0123288					2.46	147.6	0.0768797	0.0622	0.066281	0.0684536	0.00757717			2.46	0.284241	0.0684536
147.8	0.28061	0.275146	0.299029	0.284928	0.0125134					2.46333	147.8	0.0773277	0.062562	0.067633	0.0691742	0.00750253			2.46333	0.284928	0.0691742
148	0.281001	0.274453	0.299007	0.28482	0.0127148					2.46667	148	0.0783787	0.063393	0.067968	0.0699132	0.00767989			2.46667	0.28482	0.0699132
148.2	0.281926	0.27518	0.299578	0.285561	0.0125987					2.47	148.2	0.0793417	0.063015	0.068808	0.0703882	0.00827727			2.47	0.285561	0.0703882
148.4	0.281213	0.274923	0.299827	0.285321	0.0129503					2.47333	148.4	0.0792327	0.062833	0.069066	0.0703772	0.00827811			2.47333	0.285321	0.0703772
148.6	0.281914	0.275333	0.300755	0.286001	0.0131945					2.47667	148.6	0.0795977	0.063395	0.068792	0.0705949	0.00825044			2.47667	0.286001	0.0705949
148.8	0.2813	0.276181	0.300601	0.286027	0.0128781					2.48	148.8	0.0793217	0.063114	0.069396	0.0706106	0.00817183			2.48	0.286027	0.0706106
149	0.281143	0.276398	0.300156	0.285899	0.0125728					2.48333	149	0.0785637	0.062729	0.069081	0.0701246	0.00796876			2.48333	0.285899	0.0701246
149.2	0.281433	0.276888	0.300888	0.286403	0.0127486					2.48667	149.2	0.0781007	0.062516	0.069343	0.0699866	0.00781226			2.48667	0.286403	0.0699866
149.4	0.282726	0.278335	0.302008	0.28769	0.0125929					2.49	149.4	0.0773677	0.06263	0.068408	0.0694686	0.00742587			2.49	0.28769	0.0694686
149.6	0.283067	0.277504	0.301722	0.287431	0.0126851					2.49333	149.6	0.0777177	0.061938	0.068434	0.0693632	0.00793078			2.49333	0.287431	0.0693632
149.8	0.282849	0.278294	0.301877	0.287673	0.0125098					2.49667	149.8	0.0773787	0.062639	0.067757	0.0692582	0.00748365			2.49667	0.287673	0.0692582
150	0.283771	0.279028	0.302475	0.288425	0.0123969					2.5	150	0.0771667	0.062407	0.067108	0.0688939	0.00754018			2.5	0.288425	0.0688939
150.2	0.283472	0.277861	0.30329	0.288208	0.0133596					2.50333	150.2	0.0779117	0.062771	0.066016	0.0688996	0.0079716			2.50333	0.288208	0.0688996
150.4	0.283477	0.277235	0.302873	0.287862	0.0133696					2.50667	150.4	0.0791167	0.06291	0.066299	0.0694419	0.00854825			2.50667	0.287862	0.0694419
150.6	0.283253	0.277155	0.303984	0.288131	0.0140639					2.51	150.6	0.0790227	0.062354	0.066499	0.0692919	0.00867823			2.51	0.288131	0.0692919
150.8	0.284237	0.276172	0.304794	0.288401	0.0147583					2.51333	150.8	0.0798877	0.061605	0.066915	0.0694692	0.00940518			2.51333	0.288401	0.0694692
151	0.284207	0.276559	0.304567	0.288444	0.0144768					2.51667	151	0.0806947	0.062404	0.067529	0.0702092	0.00943531			2.51667	0.288444	0.0702092
151.2	0.28482	0.277545	0.302986	0.28845	0.0131033					2.52	151.2	0.0809197	0.062056	0.068699	0.0705582	0.0095683			2.52	0.28845	0.0705582
151.4	0.284474	0.277829	0.303529	0.288611	0.01334					2.52333	151.4	0.0795327	0.062111	0.068054	0.0698992	0.00885622			2.52333	0.288611	0.0698992
151.6	0.285657	0.279342	0.303345	0.289448	0.0124425					2.52667	151.6	0.0799597	0.062707	0.067731	0.0701326	0.00887353			2.52667	0.289448	0.0701326
151.8	0.285664	0.279208	0.303922	0.289598	0.0128181					2.53	151.8	0.0799747	0.063447	0.067579	0.0703336	0.00860128			2.53	0.289598	0.0703336
152	0.285784	0.280925	0.303984	0.290231	0.0121557					2.53333	152	0.0797067	0.063629	0.068006	0.0704472	0.00831221			2.53333	0.290231	0.0704472
152.2	0.285799	0.280287	0.30515	0.290412	0.0130576					2.53667	152.2	0.0791387	0.064772	0.067438	0.0704496	0.00764216			2.53667	0.290412	0.0704496
152.4	0.286664	0.280533	0.304931	0.290709	0.0126921					2.54	152.4	0.0799357	0.065404	0.069044	0.0714612	0.0075614			2.54	0.290709	0.0714612
152.6	0.28503	0.280208	0.30527	0.290169	0.013298					2.54333	152.6	0.0796587	0.065885	0.069568	0.0717039	0.00713094			2.54333	0.290169	0.0717039
152.8	0.28442	0.282289	0.30373	0.290146	0.011812					2.54667	152.8	0.0797857	0.065421	0.069694	0.0716336	0.00737615			2.54667	0.290146	0.0716336
153	0.285336	0.280457	0.30483	0.290208	0.0128961					2.55	153	0.0793707	0.06506	0.069969	0.0714666	0.00727194			2.55	0.290208	0.0714666
153.2	0.285009	0.281152	0.304825	0.290329	0.0127015					2.55333	153.2	0.0802147	0.063612	0.070011	0.0712792	0.00837369			2.55333	0.290329	0.0712792
153.4	0.284772	0.281809	0.306251	0.290944	0.0133388					2.55667	153.4	0.0804757	0.0628	0.069036	0.0707706	0.0089646			2.55667	0.290944	0.0707706
153.6	0.286822	0.281712	0.305136	0.291223	0.0123166					2.56	153.6	0.0812687	0.062668	0.068651	0.0708626	0.00949551			2.56	0.291223	0.0708626
153.8	0.287677	0.280577	0.306577	0.29161	0.0134389					2.56333	153.8	0.0813247	0.062966	0.068023	0.0707712	0.00948288			2.56333	0.29161	0.0707712
154	0.28754	0.281519	0.306287	0.291782	0.0129174					2.56667	154	0.0821627	0.062006	0.068528	0.0708989	0.0102854			2.56667	0.291782	0.0708989
154.2	0.289245	0.282447	0.306797	0.29283	0.0125646					2.57	154.2	0.0813607	0.063006	0.068924	0.0710969	0.00936829			2.57	0.29283	0.0710969
154.4	0.289956	0.28181	0.306358	0.292708	0.0125032					2.57333	154.4	0.0810077	0.062431	0.069848	0.0710956	0.00935098			2.57333	0.292708	0.0710956
154.6	0.289927	0.282465	0.306585	0.292992	0.0123487					2.57667	154.6	0.0798787	0.062761	0.069925	0.0708549	0.00859665			2.57667	0.292992	0.0708549
154.8	0.290075	0.282949	0.307856	0.293627	0.0128277					2.58	154.8	0.0800947	0.06343	0.070668	0.0713976	0.00835627			2.58	0.293627	0.0713976
155	0.290031	0.282921	0.308479	0.29381	0.0131915					2.58333	155	0.0790647	0.064402	0.069696	0.0710542	0.00742511			2.58333	0.29381	0.0710542
155.2	0.289752	0.282289	0.308739	0.293593	0.013637					2.58667	155.2	0.0801687	0.064609	0.069534	0.0714372	0.00795253			2.58667	0.293593	0.0714372
155.4	0.290207	0.283431	0.309024	0.294221	0.0132602					2.59	155.4	0.0806097	0.064926	0.068022	0.0711859	0.00830676			2.59	0.294221	0.0711859
155.6	0.290021	0.282807	0.310799	0.294542	0.0145334					2.59333	155.6	0.0809067	0.064872	0.068221	0.0713332	0.00845827			2.59333	0.294542	0.0713332
155.8	0.290318	0.283319	0.309568	0.294402	0.0135926					2.59667	155.8	0.0806217	0.064378	0.069083	0.0713609	0.00835799			2.59667	0.294402	0.0713609
156	0.290657	0.282922	0.309676	0.294418	0.0137679					2.6	156	0.0811647	0.064031	0.069595	0.0715969	0.00874052			2.6	0.294418	0.0715969
156.2	0.291155	0.283639	0.310046	0.294947	0.0136057					2.60333	156.2	0.0806437	0.064299	0.069129	0.0713572	0.00839709			2.60333	0.294947	0.0713572
156.4	0.291258	0.283104	0.309581	0.294648	0.0135601					2.60667	156.4	0.0802837	0.065043	0.070885	0.0720706	0.00768921			2.60667	0.294648	0.0720706
156.6	0.290786	0.284028	0.30923	0.294681	0.0130447					2.61	156.6	0.0802557	0.065455	0.071497	0.0724026	0.00744179			2.61	0.294681	0.0724026
156.8	0.291401	0.284528	0.309498	0.295142	0.0128986					2.61333	156.8	0.0804237	0.065809	0.070653	0.0722952	0.00744447			2.61333	0.295142	0.0722952
157	0.291703	0.284816	0.309887	0.295469	0.0129528					2.61667	157	0.0800007	0.065771	0.070678	0.0721499	0.00722814			2.61667	0.295469	0.0721499
157.2	0.291004	0.285199	0.310599	0.295601	0.0133093					2.62	157.2	0.0796947	0.064756	0.072568	0.0723396	0.00747197			2.62	0.295601	0.0723396
157.4	0.292038	0.285157	0.311676	0.29629	0.0137614					2.62333	157.4	0.0804627	0.064866	0.073171	0.0728332	0.00780383			2.62333	0.29629	0.0728332
157.6	0.293315	0.286175	0.312022	0.297171	0.0133479					2.62667	157.6	0.0809857	0.064136	0.072706	0.0726092	0.00842527			2.62667	0.297171	0.0726092
157.8	0.293676	0.286152	0.312304	0.297377	0.0134632					2.63	157.8	0.0802927	0.063535	0.071835	0.0718876	0.00837897			2.63	0.297377	0.0718876
158	0.29413	0.286898	0.31207	0.297699	0.01296					2.63333	158	0.0812457	0.063865	0.07136	0.0721569	0.00871771			2.63333	0.297699	0.0721569
158.2	0.294546	0.287236	0.311206	0.297663	0.0122852					2.63667	158.2	0.0814867	0.064724	0.068481	0.0715639	0.00879632			2.63667	0.297663	0.0715639
158.4	0.294364	0.287701	0.311506	0.297857	0.0122809					2.64	158.4	0.0818587	0.063886	0.066804	0.0708496	0.00964518			2.64	0.297857	0.0708496
158.6	0.294194	0.287186	0.312777	0.298052	0.0132246					2.64333	158.6	0.0813897	0.064167	0.066919	0.0708252	0.00925199			2.64333	0.298052	0.0708252
158.8	0.294088	0.287457	0.312215	0.29792	0.0128161					2.64667	158.8	0.0817937	0.063527	0.066816	0.0707122	0.00973671			2.64667	0.29792	0.0707122
159	0.293335	0.288365	0.312831	0.298177	0.0129317					2.65	159	0.0816557	0.063965	0.067342	0.0709876	0.0093919			2.65	0.298177	0.0709876
159.2	0.293573	0.288231	0.315254	0.299019	0.0143111					2.65333	159.2	0.0823397	0.064273	0.068763	0.0717919	0.00940649			2.65333	0.299019	0.0717919
159.4	0.293368	0.288834	0.315862	0.299355	0.0144744					2.65667	159.4	0.0819957	0.064913	0.068786	0.0718982	0.00895651			2.65667	0.299355	0.0718982
159.6	0.293809	0.288536	0.314422	0.298922	0.0136796					2.66	159.6	0.0823347	0.064508	0.069096	0.0719796	0.00925657			2.66	0.298922	0.0719796
159.8	0.293924	0.288721	0.316172	0.299606	0.0145808					2.66333	159.8	0.0824287	0.06512	0.069897	0.0724819	0.00893919			2.66333	0.299606	0.0724819
160	0.295307	0.288245	0.31629	0.299947	0.014587					2.66667	160	0.0825857	0.065003	0.070327	0.0726386	0.00901639			2.66667	0.299947	0.0726386
160.2	0.295441	0.288887	0.315343	0.29989	0.0137778					2.67	160.2	0.0817257	0.064153	0.070417	0.0720986	0.00890622			2.67	0.29989	0.0720986
160.4	0.296427	0.289351	0.31422	0.299999	0.0128136					2.67333	160.4	0.0814447	0.063696	0.071325	0.0721552	0.00890343			2.67333	0.299999	0.0721552
160.6	0.297136	0.290141	0.315093	0.30079	0.0128711					2.67667	160.6	0.0823067	0.064788	0.071319	0.0728046	0.00885333			2.67667	0.30079	0.0728046
160.8	0.297658	0.290137	0.314911	0.300902	0.0127016					2.68	160.8	0.0828137	0.065313	0.070975	0.0730339	0.00893017			2.68	0.300902	0.0730339
161	0.298533	0.290318	0.314981	0.301277	0.0125584					2.68333	161	0.0825367	0.064653	0.070413	0.0725342	0.0091286			2.68333	0.301277	0.0725342
161.2	0.298819	0.289833	0.314575	0.301076	0.0125244					2.68667	161.2	0.0828967	0.064961	0.071943	0.0732669	0.00904084			2.68667	0.301076	0.0732669
161.4	0.297862	0.289386	0.315563	0.300937	0.0133567					2.69	161.4	0.0830817	0.065799	0.071481	0.0734539	0.00880864			2.69	0.300937	0.0734539
161.6	0.297386	0.289847	0.316007	0.30108	0.0134655					2.69333	161.6	0.0822807	0.065397	0.07157	0.0730826	0.00854288			2.69333	0.30108	0.0730826
161.8	0.297606	0.290186	0.316147	0.301313	0.0133716					2.69667	161.8	0.0823207	0.0653	0.071748	0.0731229	0.00859324			2.69667	0.301313	0.0731229
162	0.297533	0.290649	0.316641	0.301608	0.0134666					2.7	162	0.0822957	0.066152	0.072987	0.0738116	0.00810338			2.7	0.301608	0.0738116
162.2	0.297655	0.291798	0.316112	0.301855	0.0126895					2.70333	162.2	0.0824897	0.066494	0.072296	0.0737599	0.00809771			2.70333	0.301855	0.0737599
162.4	0.299387	0.293217	0.316431	0.303012	0.012024					2.70667	162.4	0.0830097	0.065884	0.072406	0.0737666	0.00864354			2.70667	0.303012	0.0737666
162.6	0.29997	0.292341	0.316838	0.30305	0.0125355					2.71	162.6	0.0833827	0.065918	0.071715	0.0736719	0.00889528			2.71	0.30305	0.0736719
162.8	0.29991	0.291699	0.31679	0.3028	0.0127927					2.71333	162.8	0.0834827	0.066057	0.072008	0.0738492	0.00885756			2.71333	0.3028	0.0738492
163	0.29988	0.291834	0.317435	0.30305	0.0130915					2.71667	163	0.0841567	0.065875	0.071211	0.0737476	0.0094011			2.71667	0.30305	0.0737476
163.2	0.300629	0.291926	0.31977	0.304108	0.0142443					2.72	163.2	0.0831837	0.066021	0.070395	0.0731999	0.00891853			2.72	0.304108	0.0731999
163.4	0.300515	0.291547	0.319147	0.303736	0.0140792					2.72333	163.4	0.0833137	0.066389	0.070671	0.0734579	0.0087998			2.72333	0.303736	0.0734579
163.6	0.300618	0.292142	0.319351	0.304037	0.013923					2.72667	163.6	0.0825077	0.066559	0.071068	0.0733782	0.0082215			2.72667	0.304037	0.0733782
163.8	0.301041	0.293248	0.319698	0.304662	0.0135918					2.73	163.8	0.0815107	0.067151	0.07112	0.0732606	0.00741531			2.73	0.304662	0.0732606
164	0.30107	0.293538	0.318808	0.304472	0.012974					2.73333	164	0.0815747	0.066848	0.071203	0.0732086	0.00756542			2.73333	0.304472	0.0732086
164.2	0.300778	0.293402	0.317354	0.303845	0.0122669					2.73667	164.2	0.0828757	0.06662	0.071755	0.0737502	0.00830949			2.73667	0.303845	0.0737502
164.4	0.301097	0.293051	0.319526	0.304558	0.0135726					2.74	164.4	0.0829177	0.066154	0.07128	0.0734506	0.00859005			2.74	0.304558	0.0734506
164.6	0.300123	0.29427	0.31912	0.304504	0.0129914					2.74333	164.6	0.0829797	0.065281	0.071765	0.0733419	0.0089541			2.74333	0.304504	0.0733419
164.8	0.301175	0.294775	0.319466	0.305139	0.0128138					2.74667	164.8	0.0839327	0.064682	0.071882	0.0734989	0.00972667			2.74667	0.305139	0.0734989
165	0.302109	0.295174	0.321152	0.306145	0.0134511					2.75	165	0.0832627	0.065607	0.070875	0.0732482	0.00906395			2.75	0.306145	0.0732482
165.2	0.303274	0.296319	0.321225	0.306939	0.0128512					2.75333	165.2	0.0829437	0.066547	0.071255	0.0735819	0.00844238			2.75333	0.306939	0.0735819
165.4	0.303092	0.297251	0.320315	0.306886	0.0119909					2.75667	165.4	0.0823267	0.066881	0.072391	0.0738662	0.00782781			2.75667	0.306886	0.0738662
165.6	0.305085	0.296663	0.321362	0.307703	0.012556					2.76	165.6	0.0832017	0.067515	0.07205	0.0742556	0.00807258			2.76	0.307703	0.0742556
165.8	0.303643	0.297669	0.321573	0.307628	0.0124404					2.76333	165.8	0.0827647	0.067573	0.072084	0.0741406	0.00780186			2.76333	0.307628	0.0741406
166	0.303258	0.297223	0.320804	0.307095	0.0122498					2.76667	166	0.0830927	0.066925	0.072943	0.0743202	0.00817137			2.76667	0.307095	0.0743202
166.2	0.3034	0.297061	0.322423	0.307628	0.013199					2.77	166.2	0.0834547	0.065813	0.072727	0.0739982	0.00888929			2.77	0.307628	0.0739982
166.4	0.303257	0.29765	0.321376	0.307428	0.0124007					2.77333	166.4	0.0834197	0.066277	0.070898	0.0735316	0.0088696			2.77333	0.307428	0.0735316
166.6	0.302662	0.298868	0.321385	0.307638	0.0120552					2.77667	166.6	0.0833327	0.066135	0.071434	0.0736339	0.00880738			2.77667	0.307638	0.0736339
166.8	0.303356	0.298191	0.321727	0.307758	0.0123701					2.78	166.8	0.0828917	0.066161	0.071119	0.0733906	0.00859355			2.78	0.307758	0.0733906
167	0.303693	0.298709	0.322548	0.308317	0.0125741					2.78333	167	0.0832187	0.066219	0.070654	0.0733639	0.00881789			2.78333	0.308317	0.0733639
167.2	0.303118	0.29832	0.32289	0.308109	0.0130233					2.78667	167.2	0.0826267	0.066404	0.070596	0.0732089	0.00842107			2.78667	0.308109	0.0732089
167.4	0.30323	0.297353	0.324308	0.308297	0.0141739					2.79	167.4	0.0824907	0.066403	0.071977	0.0736236	0.00816927			2.79	0.308297	0.0736236
167.6	0.303524	0.297158	0.324089	0.308257	0.0140755					2.79333	167.6	0.0817497	0.06604	0.071325	0.0730382	0.00799375			2.79333	0.308257	0.0730382
167.8	0.303942	0.297356	0.323532	0.308277	0.0136157					2.79667	167.8	0.0829137	0.065391	0.070668	0.0729909	0.00898934			2.79667	0.308277	0.0729909
168	0.304091	0.298972	0.32315	0.308738	0.0127412					2.8	168	0.0820637	0.066528	0.071267	0.0732862	0.00796225			2.8	0.308738	0.0732862
168.2	0.305131	0.299472	0.322211	0.308938	0.0118379					2.80333	168.2	0.0821637	0.066259	0.070679	0.0730339	0.00820969			2.80333	0.308938	0.0730339
168.4	0.306261	0.299753	0.321416	0.309143	0.0111154					2.80667	168.4	0.0822237	0.067003	0.071034	0.0734202	0.00788594			2.80667	0.309143	0.0734202
168.6	0.306467	0.300414	0.32173	0.309537	0.0109846					2.81	168.6	0.0832967	0.067784	0.070614	0.0738982	0.00826139			2.81	0.309537	0.0738982
168.8	0.307123	0.300265	0.322776	0.310055	0.0115383					2.81333	168.8	0.0833507	0.068941	0.072101	0.0747976	0.00757387			2.81333	0.310055	0.0747976
169	0.307824	0.300878	0.322654	0.310452	0.0111233					2.81667	169	0.0832267	0.068017	0.071887	0.0743769	0.00790465			2.81667	0.310452	0.0743769
169.2	0.307365	0.301162	0.32343	0.310652	0.0114922					2.82	169.2	0.0831957	0.068354	0.073351	0.0749669	0.00755165			2.82	0.310652	0.0749669
169.4	0.307408	0.301935	0.32529	0.311544	0.0122146					2.82333	169.4	0.0835477	0.067424	0.073101	0.0746909	0.00817859			2.82333	0.311544	0.0746909
169.6	0.308059	0.301553	0.327032	0.312215	0.0132381					2.82667	169.6	0.0830917	0.067188	0.074182	0.0748206	0.00797106			2.82667	0.312215	0.0748206
169.8	0.307973	0.302497	0.327059	0.31251	0.0128941					2.83	169.8	0.0833877	0.06753	0.073978	0.0749652	0.00797481			2.83	0.31251	0.0749652
170	0.307985	0.30142	0.327958	0.312454	0.013822					2.83333	170	0.0834877	0.067144	0.073946	0.0748592	0.00821003			2.83333	0.312454	0.0748592
170.2	0.307912	0.301486	0.328227	0.312542	0.0139587					2.83667	170.2	0.0838177	0.066929	0.072915	0.0745539	0.0085628			2.83667	0.312542	0.0745539
170.4	0.308243	0.301154	0.328404	0.3126	0.0141379					2.84	170.4	0.0838477	0.066905	0.072893	0.0745486	0.00859182			2.84	0.3126	0.0745486
170.6	0.308495	0.301085	0.327703	0.312428	0.0137379					2.84333	170.6	0.0836277	0.066005	0.072285	0.0739726	0.00893173			2.84333	0.312428	0.0739726
170.8	0.309788	0.300564	0.328732	0.313028	0.0143608					2.84667	170.8	0.0830677	0.065038	0.072288	0.0734646	0.00907225			2.84667	0.313028	0.0734646
171	0.309766	0.299939	0.32862	0.312775	0.0145753					2.85	171	0.0836397	0.0657	0.072373	0.0739042	0.00906734			2.85	0.312775	0.0739042
171.2	0.311316	0.30051	0.329069	0.313632	0.0144196					2.85333	171.2	0.0839417	0.065581	0.073069	0.0741972	0.0092322			2.85333	0.313632	0.0741972
171.4	0.312026	0.301076	0.328967	0.314023	0.0140523					2.85667	171.4	0.0837237	0.066677	0.072726	0.0743756	0.00864224			2.85667	0.314023	0.0743756
171.6	0.312558	0.300831	0.328757	0.314049	0.0140226					2.86	171.6	0.0841657	0.067398	0.073087	0.0748836	0.008527			2.86	0.314049	0.0748836
171.8	0.311603	0.301898	0.328186	0.313896	0.0132931					2.86333	171.8	0.0837267	0.067403	0.073632	0.0749206	0.00823778			2.86333	0.313896	0.0749206
172	0.312988	0.302905	0.328232	0.314708	0.0127508					2.86667	172	0.0837757	0.067597	0.073684	0.0750189	0.00817154			2.86667	0.314708	0.0750189
172.2	0.312444	0.302664	0.32824	0.314449	0.0129054					2.87	172.2	0.0833137	0.067831	0.072881	0.0746752	0.00789576			2.87	0.314449	0.0746752
172.4	0.312725	0.303113	0.328208	0.314682	0.0126614					2.87333	172.4	0.0834657	0.067752	0.073959	0.0750589	0.00791438			2.87333	0.314682	0.0750589
172.6	0.312991	0.303587	0.329587	0.315388	0.0131647					2.87667	172.6	0.0841497	0.066856	0.07434	0.0751152	0.00867287			2.87667	0.315388	0.0751152
172.8	0.313718	0.303657	0.330472	0.315949	0.013546					2.88	172.8	0.0840837	0.067559	0.073023	0.0748886	0.00841883			2.88	0.315949	0.0748886
173	0.313425	0.302984	0.331673	0.316027	0.0145205					2.88333	173	0.0850157	0.068355	0.072965	0.0754452	0.00860281			2.88333	0.316027	0.0754452
173.2	0.313952	0.30364	0.33123	0.316274	0.0139408					2.88667	173.2	0.0852277	0.068407	0.073448	0.0756942	0.00863239			2.88667	0.316274	0.0756942
173.4	0.313988	0.304706	0.331321	0.316672	0.0135089					2.89	173.4	0.0848927	0.067809	0.072871	0.0751909	0.00877494			2.89	0.316672	0.0751909
173.6	0.314109	0.305105	0.330422	0.316545	0.0128331					2.89333	173.6	0.0846737	0.069247	0.072381	0.0754339	0.00815389			2.89333	0.316545	0.0754339
173.8	0.31439	0.304657	0.329871	0.316306	0.0127157					2.89667	173.8	0.0853667	0.068311	0.073956	0.0758779	0.00868876			2.89667	0.316306	0.0758779
174	0.313921	0.30572	0.329518	0.316386	0.012089					2.9	174	0.0848267	0.066737	0.073351	0.0749716	0.00915309			2.9	0.316386	0.0749716
174.2	0.313893	0.305917	0.329899	0.31657	0.012213					2.90333	174.2	0.0856777	0.06688	0.07306	0.0752059	0.00958082			2.90333	0.31657	0.0752059
174.4	0.313594	0.305763	0.33022	0.316526	0.0124893					2.90667	174.4	0.0861087	0.066777	0.072738	0.0752079	0.00989969			2.90667	0.316526	0.0752079
174.6	0.314377	0.305287	0.330264	0.316643	0.0126417					2.91	174.6	0.0857657	0.067572	0.073548	0.0756286	0.00927358			2.91	0.316643	0.0756286
174.8	0.314916	0.305764	0.33097	0.317217	0.0127595					2.91333	174.8	0.0864707	0.068325	0.072822	0.0758726	0.00944966			2.91333	0.317217	0.0758726
175	0.315731	0.306504	0.330996	0.317744	0.0123694					2.91667	175	0.0864257	0.068566	0.07407	0.0763539	0.00914628			2.91667	0.317744	0.0763539
175.2	0.316368	0.306354	0.331981	0.318234	0.012915					2.92	175.2	0.0853887	0.069622	0.073842	0.0762842	0.00816214			2.92	0.318234	0.0762842
175.4	0.317556	0.30618	0.333171	0.318969	0.0135509					2.92333	175.4	0.0858177	0.069799	0.07458	0.0767322	0.00822337			2.92333	0.318969	0.0767322
175.6	0.316662	0.306976	0.333678	0.319105	0.0135176					2.92667	175.6	0.0866587	0.069982	0.073909	0.0768499	0.00871864			2.92667	0.319105	0.0768499
175.8	0.31632	0.307232	0.333203	0.318918	0.013179					2.93	175.8	0.0853057	0.070268	0.074096	0.0765566	0.00781498			2.93	0.318918	0.0765566
176	0.317358	0.306111	0.333746	0.319072	0.013897					2.93333	176	0.0858687	0.070303	0.074077	0.0767496	0.00811971			2.93333	0.319072	0.0767496
176.2	0.317284	0.306657	0.333246	0.319062	0.0133834					2.93667	176.2	0.0867307	0.069245	0.074874	0.0769499	0.00892577			2.93667	0.319062	0.0769499
176.4	0.317227	0.306914	0.333199	0.319113	0.0132436					2.94	176.4	0.0875757	0.068822	0.074711	0.0770362	0.00959064			2.94	0.319113	0.0770362
176.6	0.31854	0.307129	0.33282	0.319496	0.0128722					2.94333	176.6	0.0865437	0.068216	0.074849	0.0765362	0.00927961			2.94333	0.319496	0.0765362
176.8	0.318952	0.307173	0.333972	0.320032	0.0134321					2.94667	176.8	0.0872447	0.067143	0.074639	0.0763422	0.0101585			2.94667	0.320032	0.0763422
177	0.317397	0.308043	0.334894	0.320111	0.0136297					2.95	177	0.0863907	0.067303	0.074191	0.0759616	0.00966624			2.95	0.320111	0.0759616
177.2	0.318479	0.308281	0.336622	0.321127	0.0143549					2.95333	177.2	0.0858457	0.068253	0.074424	0.0761742	0.00892599			2.95333	0.321127	0.0761742
177.4	0.318485	0.308063	0.336877	0.321142	0.0145896					2.95667	177.4	0.0852517	0.068619	0.073465	0.0757786	0.0085543			2.95667	0.321142	0.0757786
177.6	0.319018	0.308906	0.338869	0.322264	0.015243					2.96	177.6	0.0851917	0.068332	0.074294	0.0759392	0.00854941			2.96	0.322264	0.0759392
177.8	0.319722	0.309453	0.338467	0.322547	0.0147119					2.96333	177.8	0.0853387	0.069629	0.075006	0.0766579	0.00798406			2.96333	0.322547	0.0766579
178	0.321143	0.309505	0.338415	0.323021	0.0145462					2.96667	178	0.0854637	0.069299	0.074516	0.0764262	0.00824992			2.96667	0.323021	0.0764262
178.2	0.320894	0.30875	0.337626	0.322423	0.0144986					2.97	178.2	0.0859027	0.068654	0.073855	0.0761372	0.00884793			2.97	0.322423	0.0761372
178.4	0.320795	0.308818	0.337093	0.322235	0.0141924					2.97333	178.4	0.0843187	0.068369	0.074833	0.0758402	0.00802241			2.97333	0.322235	0.0758402
178.6	0.319652	0.309426	0.336124	0.321734	0.0134702					2.97667	178.6	0.0855697	0.067605	0.074684	0.0759529	0.00904932			2.97667	0.321734	0.0759529
178.8	0.319319	0.309229	0.336288	0.321612	0.0136745					2.98	178.8	0.0848317	0.067479	0.073997	0.0754359	0.00876538			2.98	0.321612	0.0754359
179	0.318901	0.309717	0.33579	0.321469	0.0132249					2.98333	179	0.0843267	0.067297	0.074762	0.0754619	0.0085364			2.98333	0.321469	0.0754619
179.2	0.318419	0.311087	0.336071	0.321859	0.0128423					2.98667	179.2	0.0839407	0.067877	0.074831	0.0755496	0.00805592			2.98667	0.321859	0.0755496
179.4	0.319718	0.312373	0.336103	0.322731	0.0121486					2.99	179.4	0.0854647	0.067911	0.074451	0.0759422	0.00887135			2.99	0.322731	0.0759422
179.6	0.320196	0.312238	0.33654	0.322991	0.0123898					2.99333	179.6	0.0858697	0.06833	0.073473	0.0758909	0.00901637			2.99333	0.322991	0.0758909
179.8	0.320133	0.312354	0.338172	0.323553	0.0132444					2.99667	179.8	0.0864247	0.068251	0.073752	0.0761426	0.00931971			2.99667	0.323553	0.0761426
180	0.320668	0.312163	0.338161	0.323664	0.0132554					3	180	0.0877527	0.069315	0.073046	0.0767046	0.00974813			3	0.323664	0.0767046
180.2	0.321136	0.311582	0.338197	0.323638	0.0134828					3.00333	180.2	0.0889197	0.068267	0.072703	0.0766299	0.0108719			3.00333	0.323638	0.0766299
180.4	0.319763	0.311579	0.339356	0.323566	0.0142737					3.00667	180.4	0.0880977	0.06865	0.073351	0.0766996	0.0101471			3.00667	0.323566	0.0766996
180.6	0.319434	0.311529	0.339458	0.323474	0.0143961					3.01	180.6	0.0867417	0.069475	0.074107	0.0767746	0.00893709			3.01	0.323474	0.0767746
180.8	0.319355	0.312082	0.33826	0.323232	0.0135129					3.01333	180.8	0.0863007	0.06838	0.074127	0.0762692	0.0091504			3.01333	0.323232	0.0762692
181	0.319792	0.312329	0.338731	0.323617	0.0136103					3.01667	181	0.0859447	0.068242	0.074972	0.0763862	0.00893568			3.01667	0.323617	0.0763862
181.2	0.320593	0.313152	0.338529	0.324091	0.0130452					3.02	181.2	0.0851177	0.068595	0.074978	0.0762302	0.00833222			3.02	0.324091	0.0762302
181.4	0.321698	0.313303	0.338371	0.324457	0.0127598					3.02333	181.4	0.0858857	0.0682	0.075263	0.0764496	0.00890236			3.02333	0.324457	0.0764496
181.6	0.322689	0.314809	0.338999	0.325499	0.0123374					3.02667	181.6	0.0867847	0.066948	0.075627	0.0764532	0.00994413			3.02667	0.325499	0.0764532
181.8	0.323633	0.315056	0.33954	0.326076	0.0124235					3.03	181.8	0.0872047	0.068538	0.075727	0.0771566	0.0094151			3.03	0.326076	0.0771566
182	0.323685	0.316061	0.340743	0.32683	0.0126379					3.03333	182	0.0866267	0.068009	0.076224	0.0769532	0.00933025			3.03333	0.32683	0.0769532
182.2	0.324164	0.316471	0.340452	0.327029	0.0122445					3.03667	182.2	0.0872547	0.068074	0.076769	0.0773659	0.00960427			3.03667	0.327029	0.0773659
182.4	0.324295	0.317234	0.341005	0.327511	0.0122075					3.04	182.4	0.0858207	0.068431	0.076391	0.0768809	0.00870519			3.04	0.327511	0.0768809
182.6	0.324312	0.31588	0.340677	0.326956	0.0126082					3.04333	182.6	0.0849017	0.068837	0.076492	0.0767436	0.0080353			3.04333	0.326956	0.0767436
182.8	0.324396	0.316549	0.340213	0.327053	0.0120536					3.04667	182.8	0.0844317	0.069066	0.076007	0.0765016	0.00769478			3.04667	0.327053	0.0765016
183	0.323678	0.316708	0.33966	0.326682	0.0117672					3.05	183	0.0855757	0.069258	0.075684	0.0768392	0.00821996			3.05	0.326682	0.0768392
183.2	0.32369	0.316562	0.341022	0.327091	0.0125797					3.05333	183.2	0.0841207	0.068987	0.076029	0.0763789	0.00757291			3.05333	0.327091	0.0763789
183.4	0.323302	0.315863	0.340384	0.326516	0.0125725					3.05667	183.4	0.0852637	0.068946	0.075568	0.0765926	0.00820696			3.05667	0.326516	0.0765926
183.6	0.323703	0.316455	0.341568	0.327242	0.0129251					3.06	183.6	0.0850827	0.069314	0.075921	0.0767726	0.00791877			3.06	0.327242	0.0767726
183.8	0.324879	0.316293	0.34191	0.327694	0.0130384					3.06333	183.8	0.0853377	0.067989	0.075569	0.0762986	0.00869733			3.06333	0.327694	0.0762986
184	0.325994	0.316357	0.342448	0.328266	0.0131931					3.06667	184	0.0849527	0.067835	0.074859	0.0758822	0.0086046			3.06667	0.328266	0.0758822
184.2	0.325761	0.316984	0.343118	0.328621	0.0132997					3.07	184.2	0.0862367	0.068841	0.074977	0.0766849	0.00882271			3.07	0.328621	0.0766849
184.4	0.326763	0.317458	0.343487	0.329236	0.0131895					3.07333	184.4	0.0863687	0.069504	0.074701	0.0768579	0.00863676			3.07333	0.329236	0.0768579
184.6	0.327212	0.317627	0.342666	0.329168	0.0126336					3.07667	184.6	0.0870417	0.06905	0.074151	0.0767476	0.00927264			3.07667	0.329168	0.0767476
184.8	0.326223	0.317491	0.343903	0.329206	0.0134562					3.08	184.8	0.0875307	0.070293	0.074484	0.0774359	0.00898999			3.08	0.329206	0.0774359
185	0.326507	0.316631	0.3432	0.328779	0.0134295					3.08333	185	0.0875287	0.07064	0.075163	0.0777772	0.00874258			3.08333	0.328779	0.0777772
185.2	0.327041	0.316779	0.34338	0.329067	0.0134157					3.08667	185.2	0.0880247	0.070326	0.075171	0.0778406	0.00914636			3.08667	0.329067	0.0778406
185.4	0.327218	0.31732	0.343512	0.32935	0.0132255					3.09	185.4	0.0880277	0.07007	0.076554	0.0782172	0.00909365			3.09	0.32935	0.0782172
185.6	0.327437	0.317303	0.345079	0.32994	0.0140561					3.09333	185.6	0.0888807	0.071001	0.075873	0.0785849	0.0092432			3.09333	0.32994	0.0785849
185.8	0.327483	0.317732	0.34467	0.329962	0.013639					3.09667	185.8	0.0888347	0.069669	0.076664	0.0783892	0.00969863			3.09667	0.329962	0.0783892
186	0.327738	0.318369	0.345667	0.330591	0.0138709					3.1	186	0.0889197	0.071027	0.076283	0.0787432	0.00919656			3.1	0.330591	0.0787432
186.2	0.327803	0.317558	0.345844	0.330402	0.0143209					3.10333	186.2	0.0882977	0.071119	0.076529	0.0786486	0.0087833			3.10333	0.330402	0.0786486
186.4	0.328552	0.317905	0.346305	0.330921	0.0143474					3.10667	186.4	0.0883297	0.071701	0.076179	0.0787366	0.00860432			3.10667	0.330921	0.0787366
186.6	0.328341	0.318222	0.345136	0.330566	0.0135943					3.11	186.6	0.0881807	0.070828	0.076028	0.0783456	0.00890547			3.11	0.330566	0.0783456
186.8	0.329475	0.318673	0.345053	0.331067	0.0132619					3.11333	186.8	0.0890587	0.071992	0.075903	0.0789846	0.00894092			3.11333	0.331067	0.0789846
187	0.329474	0.320064	0.345535	0.331691	0.0128794					3.11667	187	0.0890797	0.070956	0.076456	0.0788306	0.00929226			3.11667	0.331691	0.0788306
187.2	0.329787	0.320636	0.344892	0.331772	0.0122492					3.12	187.2	0.0888857	0.070289	0.076289	0.0784879	0.00949135			3.12	0.331772	0.0784879
187.4	0.329584	0.320757	0.345361	0.331901	0.0124645					3.12333	187.4	0.0891877	0.070378	0.076103	0.0785562	0.00964183			3.12333	0.331901	0.0785562
187.6	0.330428	0.321331	0.345955	0.332571	0.0124511					3.12667	187.6	0.0876307	0.071425	0.076413	0.0784896	0.00830002			3.12667	0.332571	0.0784896
187.8	0.330756	0.321224	0.346861	0.332947	0.0129582					3.13	187.8	0.0873337	0.07141	0.076144	0.0782959	0.00817704			3.13	0.332947	0.0782959
188	0.3319	0.321911	0.345646	0.333152	0.011917					3.13333	188	0.0869267	0.071524	0.075981	0.0781439	0.00792587			3.13333	0.333152	0.0781439
188.2	0.330859	0.322514	0.346244	0.333206	0.0120378					3.13667	188.2	0.0881137	0.072635	0.07522	0.0786562	0.00829176			3.13667	0.333206	0.0786562
188.4	0.330789	0.322775	0.346959	0.333508	0.0123191					3.14	188.4	0.0883247	0.071758	0.075212	0.0784316	0.00874003			3.14	0.333508	0.0784316
188.6	0.330466	0.322934	0.347002	0.333467	0.0123115					3.14333	188.6	0.0895337	0.071694	0.076039	0.0790889	0.0093027			3.14333	0.333467	0.0790889
188.8	0.329861	0.322937	0.347326	0.333375	0.0125684					3.14667	188.8	0.0888337	0.071708	0.076131	0.0788909	0.00889017			3.14667	0.333375	0.0788909
189	0.329991	0.32287	0.348225	0.333695	0.0130771					3.15	189	0.0892577	0.071872	0.076063	0.0790642	0.0090731			3.15	0.333695	0.0790642
189.2	0.331444	0.322817	0.34822	0.33416	0.0129175					3.15333	189.2	0.0888517	0.072468	0.075953	0.0790909	0.00863083			3.15333	0.33416	0.0790909
189.4	0.331385	0.32214	0.347114	0.333546	0.0126265					3.15667	189.4	0.0886857	0.072738	0.077095	0.0795062	0.00824274			3.15667	0.333546	0.0795062
189.6	0.332222	0.322141	0.346596	0.333653	0.0122901					3.16	189.6	0.0886397	0.073184	0.076792	0.0795386	0.00808563			3.16	0.333653	0.0795386
189.8	0.33318	0.322535	0.346578	0.334098	0.0120477					3.16333	189.8	0.0882277	0.072163	0.07725	0.0792136	0.00821038			3.16333	0.334098	0.0792136
190	0.332197	0.321903	0.346491	0.33353	0.0123481					3.16667	190	0.0884587	0.07261	0.077432	0.0795002	0.00812425			3.16667	0.33353	0.0795002
190.2	0.333607	0.321663	0.346637	0.333969	0.0124909					3.17	190.2	0.0876097	0.071722	0.078011	0.0791142	0.0080011			3.17	0.333969	0.0791142
190.4	0.334573	0.322159	0.347908	0.33488	0.0128772					3.17333	190.4	0.0869327	0.072022	0.07746	0.0788049	0.00754578			3.17333	0.33488	0.0788049
190.6	0.334759	0.322028	0.348529	0.335105	0.0132539					3.17667	190.6	0.0870697	0.07054	0.076313	0.0779742	0.00838913			3.17667	0.335105	0.0779742
190.8	0.335581	0.321807	0.348243	0.33521	0.0132219					3.18	190.8	0.0884657	0.071124	0.076194	0.0785946	0.0089166			3.18	0.33521	0.0785946
191	0.337012	0.321579	0.349302	0.335964	0.0138912					3.18333	191	0.0875997	0.070811	0.076387	0.0782659	0.0085506			3.18333	0.335964	0.0782659
191.2	0.336577	0.322835	0.349854	0.336422	0.0135102					3.18667	191.2	0.0879487	0.071167	0.076941	0.0786856	0.00852578			3.18667	0.336422	0.0786856
191.4	0.336065	0.323591	0.349824	0.336493	0.0131217					3.19	191.4	0.0892017	0.070815	0.075955	0.0786572	0.00948653			3.19	0.336493	0.0786572
191.6	0.335777	0.323843	0.350339	0.336653	0.0132697					3.19333	191.6	0.0884147	0.071731	0.077277	0.0791409	0.00849659			3.19333	0.336653	0.0791409
191.8	0.336119	0.324563	0.35107	0.337251	0.0132897					3.19667	191.8	0.0879367	0.071982	0.076359	0.0787592	0.00824372			3.19667	0.337251	0.0787592
192	0.336141	0.325401	0.351235	0.337592	0.012978					3.2	192	0.0884857	0.071489	0.076856	0.0789436	0.00868852			3.2	0.337592	0.0789436
192.2	0.336117	0.324834	0.350903	0.337285	0.0130737					3.20333	192.2	0.0891097	0.071039	0.076607	0.0789186	0.00925446			3.20333	0.337285	0.0789186
192.4	0.336441	0.324442	0.35084	0.337241	0.0132172					3.20667	192.4	0.0888057	0.071274	0.077112	0.0790639	0.00892735			3.20667	0.337241	0.0790639
192.6	0.335788	0.32437	0.351052	0.33707	0.0133871					3.21	192.6	0.0894197	0.07085	0.075886	0.0787186	0.00960344			3.21	0.33707	0.0787186
192.8	0.335267	0.32526	0.350598	0.337042	0.0127619					3.21333	192.8	0.0896347	0.071296	0.077235	0.0793886	0.0093571			3.21333	0.337042	0.0793886
193	0.335129	0.325117	0.35033	0.336859	0.0126952					3.21667	193	0.0890377	0.071213	0.076312	0.0788542	0.00918026			3.21667	0.336859	0.0788542
193.2	0.335574	0.3258	0.351225	0.337533	0.0128252					3.22	193.2	0.0891027	0.071854	0.077101	0.0793526	0.00884203			3.22	0.337533	0.0793526
193.4	0.336141	0.326303	0.350756	0.337733	0.012304					3.22333	193.4	0.0894567	0.071937	0.077723	0.0797056	0.00892653			3.22333	0.337733	0.0797056
193.6	0.337507	0.327567	0.351629	0.338901	0.0120914					3.22667	193.6	0.0892037	0.072	0.078571	0.0799249	0.00868139			3.22667	0.338901	0.0799249
193.8	0.33809	0.326913	0.352571	0.339191	0.0128644					3.23	193.8	0.0887527	0.072352	0.07794	0.0796816	0.0083379			3.23	0.339191	0.0796816
194	0.338012	0.327755	0.353066	0.339611	0.012731					3.23333	194	0.0902197	0.072502	0.078279	0.0803336	0.00903577			3.23333	0.339611	0.0803336
194.2	0.338731	0.327632	0.353066	0.33981	0.0127513					3.23667	194.2	0.0888767	0.072627	0.07783	0.0797779	0.00829813			3.23667	0.33981	0.0797779
194.4	0.338334	0.328121	0.354368	0.340274	0.0132306					3.24	194.4	0.0887087	0.071894	0.077994	0.0795322	0.00851224			3.24	0.340274	0.0795322
194.6	0.338391	0.327278	0.353261	0.339643	0.0130367					3.24333	194.6	0.0894657	0.072726	0.078833	0.0803416	0.0084712			3.24333	0.339643	0.0803416
194.8	0.338443	0.327323	0.353366	0.339711	0.0130677					3.24667	194.8	0.0899497	0.071557	0.078629	0.0800452	0.00927778			3.24667	0.339711	0.0800452
195	0.339551	0.326957	0.353878	0.340129	0.0134698					3.25	195	0.0894007	0.071751	0.078809	0.0799869	0.00888361			3.25	0.340129	0.0799869
195.2	0.338652	0.327597	0.353524	0.339924	0.0130102					3.25333	195.2	0.0908477	0.07115	0.078921	0.0803062	0.00992164			3.25333	0.339924	0.0803062
195.4	0.339911	0.326823	0.353846	0.340193	0.0135137					3.25667	195.4	0.0906887	0.072061	0.078853	0.0805342	0.00942697			3.25667	0.340193	0.0805342
195.6	0.339735	0.327944	0.354575	0.340751	0.0133446					3.26	195.6	0.0910247	0.071985	0.077514	0.0801746	0.00979472			3.26	0.340751	0.0801746
195.8	0.340479	0.328731	0.354539	0.34125	0.0129212					3.26333	195.8	0.0906217	0.07233	0.078092	0.0803479	0.00935219			3.26333	0.34125	0.0803479
196	0.340306	0.328838	0.355189	0.341444	0.0132123					3.26667	196	0.0907017	0.07236	0.07771	0.0802572	0.00943243			3.26667	0.341444	0.0802572
196.2	0.34103	0.329159	0.356132	0.342107	0.0135187					3.27	196.2	0.0902697	0.072645	0.077906	0.0802736	0.00904774			3.27	0.342107	0.0802736
196.4	0.340685	0.330574	0.355166	0.342142	0.0123605					3.27333	196.4	0.0910977	0.07319	0.077622	0.0806366	0.00932669			3.27333	0.342142	0.0806366
196.6	0.3418	0.330583	0.354939	0.342441	0.0121906					3.27667	196.6	0.0906217	0.072657	0.078376	0.0805516	0.00917782			3.27667	0.342441	0.0805516
196.8	0.341258	0.330382	0.355449	0.342363	0.01257					3.28	196.8	0.0911237	0.072696	0.078407	0.0807422	0.00943319			3.28	0.342363	0.0807422
197	0.340775	0.330933	0.355393	0.342367	0.0123075					3.28333	197	0.0901907	0.072019	0.078507	0.0802389	0.00920882			3.28333	0.342367	0.0802389
197.2	0.340376	0.330725	0.355044	0.342048	0.0122454					3.28667	197.2	0.0902527	0.071334	0.078184	0.0799236	0.00957856			3.28667	0.342048	0.0799236
197.4	0.340979	0.329798	0.3565	0.342426	0.0134097					3.29	197.4	0.0889097	0.069641	0.077702	0.0787509	0.00967708			3.29	0.342426	0.0787509
197.6	0.34051	0.329798	0.358144	0.342817	0.0143132					3.29333	197.6	0.0891387	0.069751	0.077945	0.0789449	0.00973245			3.29333	0.342817	0.0789449
197.8	0.340185	0.3304	0.358175	0.34292	0.014088					3.29667	197.8	0.0894907	0.069779	0.078098	0.0791226	0.00989571			3.29667	0.34292	0.0791226
198	0.341734	0.330712	0.358188	0.343545	0.0138272					3.3	198	0.0903517	0.071076	0.078625	0.0800176	0.00971301			3.3	0.343545	0.0800176
198.2	0.342644	0.32992	0.358164	0.343576	0.014145					3.30333	198.2	0.0918307	0.071552	0.078516	0.0806329	0.0103038			3.30333	0.343576	0.0806329
198.4	0.342814	0.330864	0.358151	0.343943	0.0136785					3.30667	198.4	0.0918537	0.072417	0.078895	0.0810552	0.00989678			3.30667	0.343943	0.0810552
198.6	0.343579	0.331336	0.357299	0.344071	0.0129885					3.31	198.6	0.0917287	0.073302	0.07885	0.0812936	0.00945326			3.31	0.344071	0.0812936
198.8	0.343858	0.331154	0.357454	0.344155	0.0131525					3.31333	198.8	0.0916157	0.073291	0.078438	0.0811149	0.00945108			3.31333	0.344155	0.0811149
199	0.344268	0.332302	0.357668	0.344746	0.0126898					3.31667	199	0.0910637	0.072934	0.078271	0.0807562	0.00931686			3.31667	0.344746	0.0807562
199.2	0.34423	0.333236	0.358031	0.345166	0.012424					3.32	199.2	0.0898537	0.073154	0.078064	0.0803572	0.00858278			3.32	0.345166	0.0803572
199.4	0.344902	0.333051	0.357774	0.345242	0.012365					3.32333	199.4	0.0906967	0.073571	0.078042	0.0807699	0.00888276			3.32333	0.345242	0.0807699
199.6	0.344998	0.333292	0.358861	0.345717	0.0127997					3.32667	199.6	0.0907977	0.072462	0.077894	0.0803846	0.00941816			3.32667	0.345717	0.0803846
199.8	0.345778	0.33286	0.35972	0.346119	0.0134333					3.33	199.8	0.0900467	0.071781	0.078035	0.0799542	0.00928286			3.33	0.346119	0.0799542
200	0.344442	0.331689	0.359312	0.345148	0.013825					3.33333	200	0.0910337	0.071787	0.078292	0.0803709	0.00979031			3.33333	0.345148	0.0803709
200.2	0.3448	0.331086	0.359723	0.345203	0.0143228					3.33667	200.2	0.0905757	0.071877	0.078381	0.0802779	0.00949258			3.33667	0.345203	0.0802779
200.4	0.344715	0.332179	0.360707	0.345867	0.0142988					3.34	200.4	0.0901297	0.071507	0.078177	0.0799379	0.0094354			3.34	0.345867	0.0799379
200.6	0.345352	0.332654	0.360485	0.346164	0.0139332					3.34333	200.6	0.0897087	0.072051	0.077924	0.0798946	0.00899227			3.34333	0.346164	0.0798946
200.8	0.344925	0.334295	0.359461	0.346227	0.0126334					3.34667	200.8	0.0901347	0.072511	0.078599	0.0804149	0.00895108			3.34667	0.346227	0.0804149
201	0.345413	0.334397	0.360071	0.346627	0.01288					3.35	201	0.0895627	0.072717	0.077414	0.0798979	0.0086932			3.35	0.346627	0.0798979
201.2	0.345646	0.335643	0.36004	0.34711	0.0122642					3.35333	201.2	0.0898467	0.072679	0.077596	0.0800406	0.00884106			3.35333	0.34711	0.0800406
201.4	0.345875	0.334717	0.35959	0.346727	0.0124584					3.35667	201.4	0.0893507	0.073365	0.077847	0.0801876	0.00824587			3.35667	0.346727	0.0801876
201.6	0.346071	0.334269	0.360524	0.346955	0.0131498					3.36	201.6	0.0906897	0.073771	0.078527	0.0809959	0.00872538			3.36	0.346955	0.0809959
201.8	0.347276	0.33276	0.361979	0.347338	0.0146096					3.36333	201.8	0.0905907	0.073687	0.077705	0.0806609	0.00883101			3.36333	0.347338	0.0806609
202	0.347848	0.33392	0.361738	0.347835	0.013909					3.36667	202	0.0901697	0.073061	0.078763	0.0806646	0.00871142			3.36667	0.347835	0.0806646
202.2	0.348604	0.334673	0.362527	0.348601	0.013927					3.37	202.2	0.0904577	0.072641	0.079055	0.0807179	0.009024			3.37	0.348601	0.0807179
202.4	0.348474	0.334861	0.362457	0.348597	0.0137984					3.37333	202.4	0.0922627	0.07244	0.079207	0.0813032	0.0100762			3.37333	0.348597	0.0813032
202.6	0.348686	0.33551	0.361236	0.348477	0.0128643					3.37667	202.6	0.0914007	0.07151	0.07922	0.0807102	0.0100287			3.37667	0.348477	0.0807102
202.8	0.348333	0.337557	0.361612	0.349167	0.0120492					3.38	202.8	0.0917707	0.072316	0.080111	0.0813992	0.00979112			3.38	0.349167	0.0813992
203	0.348738	0.336735	0.361087	0.348853	0.0121764					3.38333	203	0.0932587	0.072634	0.079537	0.0818099	0.0104985			3.38333	0.348853	0.0818099
203.2	0.348316	0.336239	0.361003	0.348519	0.0123833					3.38667	203.2	0.0928357	0.073312	0.079665	0.0819376	0.00995827			3.38667	0.348519	0.0819376
203.4	0.348299	0.337136	0.361723	0.349053	0.0123108					3.39	203.4	0.0916997	0.072978	0.079497	0.0813916	0.00950355			3.39	0.349053	0.0813916
203.6	0.348009	0.336731	0.362961	0.349234	0.0131578					3.39333	203.6	0.0920207	0.07303	0.079629	0.0815599	0.00964147			3.39333	0.349234	0.0815599
203.8	0.34866	0.337039	0.363038	0.349579	0.0130238					3.39667	203.8	0.0911707	0.07306	0.079418	0.0812162	0.00918829			3.39667	0.349579	0.0812162
204	0.349335	0.338132	0.3646	0.350689	0.0132858					3.4	204	0.0905737	0.073466	0.080688	0.0815759	0.00858834			3.4	0.350689	0.0815759
204.2	0.349271	0.338599	0.365255	0.351042	0.0134159					3.40333	204.2	0.0905717	0.073695	0.080422	0.0815629	0.008496			3.40333	0.351042	0.0815629
204.4	0.350114	0.33809	0.365318	0.351174	0.0136449					3.40667	204.4	0.0912377	0.073325	0.080107	0.0815566	0.0090439			3.40667	0.351174	0.0815566
204.6	0.350999	0.337417	0.365032	0.351149	0.0138081					3.41	204.6	0.0918757	0.073186	0.079848	0.0816366	0.00947235			3.41	0.351149	0.0816366
204.8	0.351409	0.337533	0.364149	0.35103	0.013312					3.41333	204.8	0.0929907	0.072632	0.079931	0.0818512	0.0103143			3.41333	0.35103	0.0818512
205	0.35124	0.337318	0.364031	0.350863	0.0133605					3.41667	205	0.0927857	0.071358	0.080014	0.0813859	0.0107795			3.41667	0.350863	0.0813859
205.2	0.352362	0.337728	0.36338	0.351157	0.0128684					3.42	205.2	0.0929757	0.071145	0.07999	0.0813702	0.0109806			3.42	0.351157	0.0813702
205.4	0.35195	0.339212	0.36371	0.351624	0.0122523					3.42333	205.4	0.0920177	0.071033	0.080901	0.0813172	0.0104985			3.42333	0.351624	0.0813172
205.6	0.352814	0.340552	0.363525	0.352297	0.0114952					3.42667	205.6	0.0914727	0.071529	0.081213	0.0814049	0.00997323			3.42667	0.352297	0.0814049
205.8	0.352119	0.340655	0.365049	0.352608	0.0122043					3.43	205.8	0.0905477	0.071834	0.080864	0.0810819	0.00935875			3.43	0.352608	0.0810819
206	0.351964	0.340516	0.365541	0.352674	0.0125276					3.43333	206	0.0909687	0.072888	0.080332	0.0813962	0.00908721			3.43333	0.352674	0.0813962
206.2	0.351353	0.340072	0.366145	0.352523	0.0130758					3.43667	206.2	0.0916207	0.072488	0.080802	0.0816369	0.00959364			3.43667	0.352523	0.0816369
206.4	0.35218	0.339176	0.365569	0.352308	0.013197					3.44	206.4	0.0921837	0.071805	0.079954	0.0813142	0.0102572			3.44	0.352308	0.0813142
206.6	0.350598	0.339102	0.366086	0.351929	0.0135411					3.44333	206.6	0.0921347	0.072104	0.080211	0.0814832	0.0100758			3.44333	0.351929	0.0814832
206.8	0.35174	0.33957	0.366012	0.352441	0.0132349					3.44667	206.8	0.0928927	0.072231	0.081095	0.0820729	0.0103655			3.44667	0.352441	0.0820729
207	0.351897	0.340674	0.364866	0.352479	0.0121065					3.45	207	0.0919667	0.072956	0.081522	0.0821482	0.00952081			3.45	0.352479	0.0821482
207.2	0.351578	0.341222	0.36602	0.35294	0.012455					3.45333	207.2	0.0906527	0.073306	0.081586	0.0818482	0.00867632			3.45333	0.35294	0.0818482
207.4	0.351535	0.341661	0.367042	0.353413	0.0127943					3.45667	207.4	0.0906447	0.074645	0.082653	0.0826476	0.00799985			3.45667	0.353413	0.0826476
207.6	0.353142	0.341851	0.367826	0.354273	0.0130244					3.46	207.6	0.0897557	0.075025	0.081934	0.0822382	0.00737006			3.46	0.354273	0.0822382
207.8	0.352643	0.341305	0.368158	0.354035	0.0134805					3.46333	207.8	0.0895527	0.074763	0.081449	0.0819216	0.00740617			3.46333	0.354035	0.0819216
208	0.352878	0.340742	0.369067	0.354229	0.0142107					3.46667	208	0.0898847	0.073884	0.079899	0.0812226	0.00808205			3.46667	0.354229	0.0812226
208.2	0.354051	0.341536	0.36771	0.354432	0.0130912					3.47	208.2	0.0922977	0.074296	0.078906	0.0818332	0.00935103			3.47	0.354432	0.0818332
208.4	0.353559	0.341576	0.368204	0.354446	0.0133362					3.47333	208.4	0.0918177	0.074619	0.078488	0.0816416	0.00902261			3.47333	0.354446	0.0816416
208.6	0.352448	0.341835	0.367577	0.353953	0.0129369					3.47667	208.6	0.0926157	0.073571	0.079205	0.0817972	0.0097834			3.47667	0.353953	0.0817972
208.8	0.353266	0.342642	0.366925	0.354278	0.0121731					3.48	208.8	0.0922427	0.072757	0.078631	0.0812102	0.00999562			3.48	0.354278	0.0812102
209	0.353746	0.342749	0.368088	0.354861	0.0127062					3.48333	209	0.0937387	0.073249	0.080449	0.0824789	0.0103946			3.48333	0.354861	0.0824789
209.2	0.353101	0.342294	0.368197	0.354531	0.0130105					3.48667	209.2	0.0927657	0.073179	0.081876	0.0826069	0.00981378			3.48667	0.354531	0.0826069
209.4	0.354145	0.343851	0.366872	0.354956	0.0115319					3.49	209.4	0.0933597	0.072282	0.080981	0.0822076	0.0105922			3.49	0.354956	0.0822076
209.6	0.355909	0.344519	0.367886	0.356105	0.0116847					3.49333	209.6	0.0929317	0.073029	0.081037	0.0823326	0.0100144			3.49333	0.356105	0.0823326
209.8	0.355977	0.34442	0.368911	0.356436	0.012252					3.49667	209.8	0.0927667	0.073909	0.081227	0.0826342	0.00950728			3.49667	0.356436	0.0826342
210	0.356112	0.344626	0.368329	0.356356	0.0118534					3.5	210	0.0913247	0.072795	0.081182	0.0817672	0.0092787			3.5	0.356356	0.0817672
210.2	0.357032	0.344434	0.369795	0.357087	0.0126806					3.50333	210.2	0.0916237	0.072666	0.080142	0.0814772	0.00954912			3.50333	0.357087	0.0814772
210.4	0.357522	0.34382	0.37097	0.357437	0.0135752					3.50667	210.4	0.0914817	0.073579	0.081191	0.0820839	0.00898469			3.50667	0.357437	0.0820839
210.6	0.357243	0.343162	0.370079	0.356828	0.0134633					3.51	210.6	0.0919377	0.074008	0.081283	0.0824096	0.00901778			3.51	0.356828	0.0824096
210.8	0.357499	0.343181	0.369854	0.356845	0.0133485					3.51333	210.8	0.0932847	0.07471	0.081163	0.0830526	0.00943041			3.51333	0.356845	0.0830526
211	0.357777	0.344261	0.37005	0.357363	0.0128995					3.51667	211	0.0944927	0.075161	0.080699	0.0834509	0.00995532			3.51667	0.357363	0.0834509
211.2	0.35788	0.34525	0.369985	0.357705	0.0123684					3.52	211.2	0.0940497	0.074274	0.079635	0.0826529	0.0102274			3.52	0.357705	0.0826529
211.4	0.35765	0.345567	0.370849	0.358022	0.0126451					3.52333	211.4	0.0951337	0.074169	0.079887	0.0830632	0.0108373			3.52333	0.358022	0.0830632
211.6	0.357283	0.345877	0.370979	0.358046	0.0125684					3.52667	211.6	0.0947957	0.073565	0.080448	0.0829362	0.0108319			3.52667	0.358046	0.0829362
211.8	0.357093	0.345445	0.370754	0.357764	0.0126678					3.53	211.8	0.0943617	0.072557	0.081327	0.0827486	0.0109716			3.53	0.357764	0.0827486
212	0.35779	0.345523	0.371735	0.358349	0.0131149					3.53333	212	0.0936317	0.072989	0.080632	0.0824176	0.0104365			3.53333	0.358349	0.0824176
212.2	0.358144	0.345405	0.371533	0.358361	0.0130653					3.53667	212.2	0.0940067	0.073977	0.082032	0.0833386	0.0100786			3.53667	0.358361	0.0833386
212.4	0.357952	0.345083	0.371595	0.35821	0.0132579					3.54	212.4	0.0926657	0.073158	0.081552	0.0824586	0.0097854			3.54	0.35821	0.0824586
212.6	0.358837	0.345517	0.372624	0.358993	0.0135542					3.54333	212.6	0.0922587	0.072078	0.081508	0.0819482	0.0100976			3.54333	0.358993	0.0819482
212.8	0.359118	0.345777	0.372593	0.359163	0.0134081					3.54667	212.8	0.0926597	0.072247	0.081006	0.0819709	0.0102405			3.54667	0.359163	0.0819709
213	0.359218	0.346248	0.371856	0.359107	0.0128044					3.55	213	0.0934607	0.072748	0.081881	0.0826966	0.0103804			3.55	0.359107	0.0826966
213.2	0.359124	0.347066	0.372245	0.359478	0.0125932					3.55333	213.2	0.0931637	0.073557	0.081889	0.0828699	0.00984009			3.55333	0.359478	0.0828699
213.4	0.359689	0.34716	0.371538	0.359462	0.0121906					3.55667	213.4	0.0937087	0.073749	0.081641	0.0830329	0.0100524			3.55667	0.359462	0.0830329
213.6	0.35956	0.347805	0.370432	0.359266	0.0113164					3.56	213.6	0.0947047	0.075637	0.080833	0.0837249	0.00985731			3.56	0.359266	0.0837249
213.8	0.359871	0.348099	0.370863	0.359611	0.0113842					3.56333	213.8	0.0945917	0.075164	0.080986	0.0835806	0.00997034			3.56333	0.359611	0.0835806
214	0.359946	0.347396	0.371513	0.359618	0.0120618					3.56667	214	0.0940037	0.075208	0.081279	0.0834969	0.00959213			3.56667	0.359618	0.0834969
214.2	0.360745	0.346981	0.371494	0.35974	0.0122874					3.57	214.2	0.0943027	0.074731	0.081801	0.0836116	0.00991067			3.57	0.35974	0.0836116
214.4	0.361358	0.347602	0.372011	0.360324	0.0122373					3.57333	214.4	0.0944307	0.076233	0.082199	0.0842876	0.00927689			3.57333	0.360324	0.0842876
214.6	0.361781	0.347222	0.373233	0.360745	0.0130364					3.57667	214.6	0.0948997	0.075373	0.082613	0.0842952	0.00987145			3.57667	0.360745	0.0842952
214.8	0.361922	0.348338	0.373492	0.361251	0.0125904					3.58	214.8	0.0940057	0.076091	0.083267	0.0844546	0.0090162			3.58	0.361251	0.0844546
215	0.362109	0.349079	0.372968	0.361385	0.0119609					3.58333	215	0.0941027	0.076758	0.082889	0.0845832	0.00879559			3.58333	0.361385	0.0845832
215.2	0.362043	0.348694	0.372915	0.361217	0.0121316					3.58667	215.2	0.0943717	0.076896	0.082229	0.0844989	0.00895625			3.58667	0.361217	0.0844989
215.4	0.361955	0.348811	0.373238	0.361335	0.0122253					3.59	215.4	0.0939647	0.076243	0.083144	0.0844506	0.0089328			3.59	0.361335	0.0844506
215.6	0.362201	0.349949	0.372894	0.361681	0.0114813					3.59333	215.6	0.0939807	0.076635	0.082567	0.0843942	0.00881603			3.59333	0.361681	0.0843942
215.8	0.363163	0.349368	0.373016	0.361849	0.0118786					3.59667	215.8	0.0939857	0.076595	0.082083	0.0842212	0.00889034			3.59667	0.361849	0.0842212
216	0.36356	0.349296	0.372619	0.361825	0.0117579					3.6	216	0.0937217	0.074958	0.081144	0.0832746	0.00956157			3.6	0.361825	0.0832746
216.2	0.364296	0.350592	0.372946	0.362611	0.0112718					3.60333	216.2	0.0928497	0.074237	0.081913	0.0829999	0.00935383			3.60333	0.362611	0.0829999
216.4	0.364557	0.351305	0.372704	0.362855	0.0108005					3.60667	216.4	0.0947507	0.073901	0.081326	0.0833259	0.0105677			3.60667	0.362855	0.0833259
216.6	0.364844	0.350487	0.373601	0.362977	0.0116695					3.61	216.6	0.0944497	0.073546	0.081234	0.0830766	0.010573			3.61	0.362977	0.0830766
216.8	0.364127	0.351141	0.374124	0.363131	0.0115238					3.61333	216.8	0.0957857	0.073644	0.081002	0.0834772	0.0112765			3.61333	0.363131	0.0834772
217	0.364595	0.351022	0.374937	0.363518	0.0119938					3.61667	217	0.0962287	0.073798	0.082487	0.0841712	0.0113098			3.61667	0.363518	0.0841712
217.2	0.365316	0.350232	0.375744	0.363764	0.0128266					3.62	217.2	0.0969057	0.074761	0.082019	0.0845619	0.0112892			3.62	0.363764	0.0845619
217.4	0.364814	0.350422	0.376601	0.363946	0.0131111					3.62333	217.4	0.0949337	0.075094	0.082269	0.0840989	0.0100456			3.62333	0.363946	0.0840989
217.6	0.3652	0.350746	0.377395	0.364447	0.0133404					3.62667	217.6	0.0946747	0.075414	0.082933	0.0843406	0.00970719			3.62667	0.364447	0.0843406
217.8	0.365657	0.350754	0.377128	0.364513	0.0132242					3.63	217.8	0.0941317	0.076185	0.083851	0.0847226	0.00900504			3.63	0.364513	0.0847226
218	0.366099	0.35153	0.37812	0.36525	0.0133153					3.63333	218	0.0940757	0.07694	0.083625	0.0848802	0.00863654			3.63333	0.36525	0.0848802
218.2	0.365341	0.352752	0.378129	0.365407	0.0126886					3.63667	218.2	0.0939147	0.07721	0.083422	0.0848489	0.00844327			3.63667	0.365407	0.0848489
218.4	0.36661	0.352786	0.378156	0.365851	0.012702					3.64	218.4	0.0942147	0.077534	0.084108	0.0852856	0.00840247			3.64	0.365851	0.0852856
218.6	0.365806	0.353318	0.377004	0.365376	0.0118489					3.64333	218.6	0.0947227	0.07738	0.083657	0.0852532	0.00878085			3.64333	0.365376	0.0852532
218.8	0.366455	0.353173	0.377721	0.365783	0.0122878					3.64667	218.8	0.0949677	0.077319	0.084005	0.0854306	0.00891029			3.64667	0.365783	0.0854306
219	0.365652	0.353702	0.377526	0.365627	0.011912					3.65	219	0.0940137	0.077096	0.084347	0.0851522	0.00848755			3.65	0.365627	0.0851522
219.2	0.36622	0.353196	0.377134	0.365517	0.0119845					3.65333	219.2	0.0938877	0.076642	0.084751	0.0850936	0.00862795			3.65333	0.365517	0.0850936
219.4	0.366169	0.352989	0.37775	0.365636	0.0123891					3.65667	219.4	0.0938077	0.075992	0.083861	0.0845536	0.00892802			3.65667	0.365636	0.0845536
219.6	0.366991	0.352124	0.377622	0.365579	0.0128075					3.66	219.6	0.0935377	0.076485	0.084258	0.0847602	0.00853744			3.66	0.365579	0.0847602
219.8	0.366861	0.352175	0.376756	0.365264	0.0123681					3.66333	219.8	0.0932367	0.075791	0.08282	0.0839492	0.0087775			3.66333	0.365264	0.0839492
220	0.367536	0.351729	0.376419	0.365228	0.0125058					3.66667	220	0.0946157	0.075695	0.082546	0.0842856	0.00957955			3.66667	0.365228	0.0842856
220.2	0.367715	0.351724	0.377292	0.365577	0.0129174					3.67	220.2	0.0939647	0.074754	0.082502	0.0837402	0.00966502			3.67	0.365577	0.0837402
220.4	0.367645	0.351775	0.377269	0.365563	0.0128739					3.67333	220.4	0.0944717	0.074423	0.082722	0.0838722	0.0100737			3.67333	0.365563	0.0838722
220.6	0.367753	0.352937	0.37818	0.36629	0.0126849					3.67667	220.6	0.0947517	0.074711	0.082793	0.0840852	0.0100826			3.67667	0.36629	0.0840852
220.8	0.367055	0.354178	0.379645	0.366959	0.0127338					3.68	220.8	0.0953207	0.074829	0.083134	0.0844279	0.0103069			3.68	0.366959	0.0844279
221	0.368142	0.353805	0.38032	0.367422	0.0132721					3.68333	221	0.0940837	0.074645	0.083694	0.0841409	0.00972705			3.68333	0.367422	0.0841409
221.2	0.368152	0.354195	0.380156	0.367501	0.0129927					3.68667	221.2	0.0960627	0.075228	0.083859	0.0850499	0.0104683			3.68667	0.367501	0.0850499
221.4	0.369268	0.354959	0.379952	0.36806	0.0125402					3.69	221.4	0.0954277	0.076432	0.083368	0.0850759	0.00961233			3.69	0.36806	0.0850759
221.6	0.369724	0.355781	0.380961	0.368822	0.0126142					3.69333	221.6	0.0960827	0.075775	0.083332	0.0850632	0.0102639			3.69333	0.368822	0.0850632
221.8	0.371055	0.355305	0.379678	0.368679	0.0123589					3.69667	221.8	0.0946687	0.075864	0.083648	0.0847269	0.00944866			3.69667	0.368679	0.0847269
222	0.37079	0.356047	0.379916	0.368918	0.0120441					3.7	222	0.0962907	0.07584	0.082787	0.0849726	0.0103991			3.7	0.368918	0.0849726
222.2	0.371595	0.356883	0.380188	0.369555	0.0117856					3.70333	222.2	0.0946547	0.076372	0.082665	0.0845639	0.00928809			3.70333	0.369555	0.0845639
222.4	0.370745	0.356435	0.380276	0.369152	0.0120001					3.70667	222.4	0.0951047	0.075444	0.082483	0.0843439	0.00996158			3.70667	0.369152	0.0843439
222.6	0.370748	0.355968	0.379315	0.368677	0.0118105					3.71	222.6	0.0944107	0.075006	0.083217	0.0842112	0.00974048			3.71	0.368677	0.0842112
222.8	0.370563	0.356958	0.380579	0.369367	0.0118559					3.71333	222.8	0.0946997	0.075286	0.083073	0.0843529	0.00976993			3.71333	0.369367	0.0843529
223	0.370654	0.356616	0.379932	0.369067	0.0117387					3.71667	223	0.0942397	0.075859	0.082633	0.0842439	0.00929563			3.71667	0.369067	0.0842439
223.2	0.370871	0.355802	0.380154	0.368942	0.01229					3.72	223.2	0.0949367	0.076075	0.082702	0.0845712	0.00956878			3.72	0.368942	0.0845712
223.4	0.371461	0.356047	0.381193	0.369567	0.0126795					3.72333	223.4	0.0943437	0.0764	0.083221	0.0846549	0.00905738			3.72333	0.369567	0.0846549
223.6	0.372135	0.355834	0.38162	0.369863	0.0130423					3.72667	223.6	0.0942797	0.077311	0.082931	0.0848406	0.00864402			3.72667	0.369863	0.0848406
223.8	0.373321	0.355329	0.381735	0.370128	0.0134894					3.73	223.8	0.0938337	0.077223	0.083065	0.0847072	0.00842624			3.73	0.370128	0.0847072
224	0.372136	0.355665	0.383462	0.370421	0.0139776					3.73333	224	0.0931987	0.076247	0.083153	0.0841996	0.00852417			3.73333	0.370421	0.0841996
224.2	0.371982	0.357042	0.382987	0.37067	0.0130221					3.73667	224.2	0.0940217	0.077043	0.083172	0.0847456	0.00859803			3.73667	0.37067	0.0847456
224.4	0.372391	0.35761	0.383138	0.371046	0.012817					3.74	224.4	0.0938067	0.076872	0.083489	0.0847226	0.00853448			3.74	0.371046	0.0847226
224.6	0.372627	0.358113	0.383872	0.371537	0.012914					3.74333	224.6	0.0937457	0.076734	0.082972	0.0844839	0.00860604			3.74333	0.371537	0.0844839
224.8	0.372763	0.358095	0.38408	0.371646	0.0130285					3.74667	224.8	0.0954857	0.077062	0.082478	0.0850086	0.00946895			3.74667	0.371646	0.0850086
225	0.373356	0.35838	0.382942	0.371559	0.0123792					3.75	225	0.0961877	0.078517	0.082894	0.0858662	0.00920266			3.75	0.371559	0.0858662
225.2	0.373385	0.357477	0.383263	0.371375	0.01301					3.75333	225.2	0.0950567	0.07761	0.083179	0.0852819	0.00891142			3.75333	0.371375	0.0852819
225.4	0.37372	0.357589	0.38262	0.37131	0.0126884					3.75667	225.4	0.0954997	0.077991	0.082914	0.0854682	0.00902949			3.75667	0.37131	0.0854682
225.6	0.373098	0.357764	0.381753	0.370872	0.0121485					3.76	225.6	0.0952537	0.07853	0.082865	0.0855496	0.00867904			3.76	0.370872	0.0855496
225.8	0.371707	0.357959	0.380796	0.370154	0.0114974					3.76333	225.8	0.0946607	0.078825	0.083516	0.0856672	0.00813408			3.76333	0.370154	0.0856672
226	0.37198	0.35827	0.381534	0.370595	0.0116937					3.76667	226	0.0940167	0.07816	0.084305	0.0854939	0.00799493			3.76667	0.370595	0.0854939
226.2	0.372031	0.358962	0.381916	0.37097	0.0115137					3.77	226.2	0.0942667	0.077435	0.083969	0.0852236	0.00848569			3.77	0.37097	0.0852236
226.4	0.371782	0.359018	0.38309	0.371297	0.0120433					3.77333	226.4	0.0954157	0.077688	0.084466	0.0858566	0.00894528			3.77333	0.371297	0.0858566
226.6	0.372471	0.35951	0.383853	0.371945	0.01218					3.77667	226.6	0.0959687	0.07659	0.085028	0.0858622	0.00971625			3.77667	0.371945	0.0858622
226.8	0.373309	0.359506	0.384553	0.372456	0.0125453					3.78	226.8	0.0956807	0.076352	0.085698	0.0859102	0.0096661			3.78	0.372456	0.0859102
227	0.373412	0.359711	0.385687	0.372937	0.0129945					3.78333	227	0.0968367	0.075822	0.084666	0.0857749	0.0105511			3.78333	0.372937	0.0857749
227.2	0.374018	0.359733	0.385116	0.372956	0.0127248					3.78667	227.2	0.0970177	0.075959	0.08475	0.0859089	0.0105771			3.78667	0.372956	0.0859089
227.4	0.373973	0.360023	0.384404	0.3728	0.0122328					3.79	227.4	0.0968667	0.076277	0.084179	0.0857742	0.0103871			3.79	0.3728	0.0857742
227.6	0.373846	0.360314	0.38596	0.373373	0.0128295					3.79333	227.6	0.0965147	0.076005	0.083996	0.0855052	0.0103378			3.79333	0.373373	0.0855052
227.8	0.374206	0.360299	0.38648	0.373662	0.013099					3.79667	227.8	0.0969957	0.075747	0.083403	0.0853819	0.0107617			3.79667	0.373662	0.0853819
228	0.376343	0.361344	0.385281	0.374323	0.0120957					3.8	228	0.0961427	0.076407	0.083729	0.0854262	0.00997672			3.8	0.374323	0.0854262
228.2	0.375568	0.361674	0.38635	0.374531	0.0123707					3.80333	228.2	0.0965677	0.077269	0.084239	0.0860252	0.00977256			3.80333	0.374531	0.0860252
228.4	0.376108	0.362356	0.387826	0.37543	0.0127485					3.80667	228.4	0.0962157	0.075912	0.084238	0.0854552	0.0102064			3.80667	0.37543	0.0854552
228.6	0.376901	0.362111	0.386362	0.375125	0.0122227					3.81	228.6	0.0962357	0.07744	0.083978	0.0858846	0.00954179			3.81	0.375125	0.0858846
228.8	0.377303	0.363699	0.387018	0.376007	0.0117134					3.81333	228.8	0.0965087	0.077961	0.084443	0.0863042	0.00941289			3.81333	0.376007	0.0863042
229	0.376539	0.362665	0.386953	0.375386	0.012185					3.81667	229	0.0962987	0.077597	0.084874	0.0862566	0.0094272			3.81667	0.375386	0.0862566
229.2	0.377905	0.362924	0.387169	0.375999	0.0122343					3.82	229.2	0.0949437	0.07776	0.083641	0.0854482	0.00873324			3.82	0.375999	0.0854482
229.4	0.377896	0.362047	0.386312	0.375418	0.0123208					3.82333	229.4	0.0941547	0.077991	0.084331	0.0854922	0.00814418			3.82333	0.375418	0.0854922
229.6	0.378024	0.362233	0.386504	0.375587	0.0123177					3.82667	229.6	0.0948047	0.076725	0.084645	0.0853916	0.00906294			3.82667	0.375587	0.0853916
229.8	0.377532	0.360938	0.386431	0.374967	0.0129386					3.83	229.8	0.0954987	0.076489	0.084618	0.0855352	0.00953799			3.83	0.374967	0.0855352
230	0.377811	0.362081	0.387477	0.37579	0.0128181					3.83333	230	0.0962807	0.076698	0.084248	0.0857422	0.00987649			3.83333	0.37579	0.0857422
230.2	0.377424	0.361685	0.387779	0.375629	0.0131392					3.83667	230.2	0.0967287	0.077014	0.084006	0.0859162	0.0099952			3.83667	0.375629	0.0859162
230.4	0.377712	0.362435	0.387831	0.375993	0.012785					3.84	230.4	0.0977307	0.078134	0.083246	0.0863702	0.0101651			3.84	0.375993	0.0863702
230.6	0.377836	0.363419	0.387807	0.376354	0.0122614					3.84333	230.6	0.0968477	0.078572	0.083274	0.0862312	0.00948995			3.84333	0.376354	0.0862312
230.8	0.379044	0.364158	0.387723	0.376975	0.011918					3.84667	230.8	0.0966527	0.07836	0.082582	0.0858649	0.00957804			3.84667	0.376975	0.0858649
231	0.379355	0.36391	0.388208	0.377158	0.0122971					3.85	231	0.0955307	0.079047	0.081836	0.0854712	0.00882266			3.85	0.377158	0.0854712
231.2	0.379975	0.364407	0.387623	0.377335	0.011831					3.85333	231.2	0.0959727	0.078066	0.082762	0.0856002	0.00928462			3.85333	0.377335	0.0856002
231.4	0.379933	0.364516	0.387872	0.37744	0.0118758					3.85667	231.4	0.0949847	0.077746	0.083438	0.0853896	0.00878349			3.85667	0.37744	0.0853896
231.6	0.379732	0.364941	0.388597	0.377757	0.0119511					3.86	231.6	0.0957377	0.077805	0.08289	0.0854776	0.00924213			3.86	0.377757	0.0854776
231.8	0.379599	0.364662	0.389184	0.377815	0.012358					3.86333	231.8	0.0956267	0.077891	0.083359	0.0856256	0.0090825			3.86333	0.377815	0.0856256
232	0.378427	0.364757	0.388492	0.377225	0.011913					3.86667	232	0.0962397	0.077617	0.084707	0.0861879	0.00939926			3.86667	0.377225	0.0861879
232.2	0.379006	0.364127	0.389263	0.377465	0.0126386					3.87	232.2	0.0968157	0.078665	0.085215	0.0868986	0.00919172			3.87	0.377465	0.0868986
232.4	0.379033	0.363929	0.389148	0.37737	0.0126915					3.87333	232.4	0.0977627	0.078798	0.085555	0.0873719	0.00961201			3.87333	0.37737	0.0873719
232.6	0.380263	0.363143	0.389593	0.377666	0.0134148					3.87667	232.6	0.0975027	0.078196	0.086172	0.0872902	0.0097018			3.87667	0.377666	0.0872902
232.8	0.379705	0.36413	0.390391	0.378075	0.0132061					3.88	232.8	0.0975317	0.079488	0.086598	0.0878726	0.00908912			3.88	0.378075	0.0878726
233	0.380014	0.364005	0.390826	0.378282	0.0134942					3.88333	233	0.0977527	0.079297	0.086553	0.0878676	0.00929781			3.88333	0.378282	0.0878676
233.2	0.379422	0.364935	0.390265	0.378207	0.0127086					3.88667	233.2	0.0978297	0.078429	0.086476	0.0875782	0.0097472			3.88667	0.378207	0.0875782
233.4	0.380157	0.366246	0.391034	0.379146	0.0124249					3.89	233.4	0.0978537	0.077804	0.085921	0.0871929	0.0100852			3.89	0.379146	0.0871929
233.6	0.379799	0.366791	0.391475	0.379355	0.012348					3.89333	233.6	0.0979227	0.079753	0.086984	0.0882199	0.00914768			3.89333	0.379355	0.0882199
233.8	0.381599	0.367361	0.390739	0.3799	0.0117813					3.89667	233.8	0.0973997	0.078028	0.086229	0.0872189	0.00972371			3.89667	0.3799	0.0872189
234	0.382497	0.367569	0.39108	0.380382	0.0118973					3.9	234	0.0971917	0.078175	0.085673	0.0870132	0.00957893			3.9	0.380382	0.0870132
234.2	0.382958	0.368262	0.392745	0.381322	0.0123233					3.90333	234.2	0.0960227	0.078375	0.085135	0.0865109	0.00890394			3.90333	0.381322	0.0865109
234.4	0.383823	0.368221	0.392691	0.381578	0.0123885					3.90667	234.4	0.0973977	0.078644	0.084371	0.0868042	0.00961071			3.90667	0.381578	0.0868042
234.6	0.38346	0.368416	0.392989	0.381622	0.0123892					3.91	234.6	0.0971457	0.077368	0.083774	0.0860959	0.0100912			3.91	0.381622	0.0860959
234.8	0.383354	0.367904	0.39302	0.381426	0.0126685					3.91333	234.8	0.0972537	0.078637	0.084105	0.0866652	0.00956878			3.91333	0.381426	0.0866652
235	0.384128	0.367951	0.393185	0.381755	0.0127833					3.91667	235	0.0984187	0.078795	0.084777	0.0873302	0.0100579			3.91667	0.381755	0.0873302
235.2	0.384566	0.367623	0.393244	0.381811	0.0130308					3.92	235.2	0.0987577	0.078978	0.085378	0.0877046	0.010093			3.92	0.381811	0.0877046
235.4	0.38418	0.368092	0.392764	0.381679	0.0125248					3.92333	235.4	0.0981637	0.079286	0.085848	0.0877659	0.00958387			3.92333	0.381679	0.0877659
235.6	0.384926	0.368157	0.392664	0.381916	0.0125278					3.92667	235.6	0.0991447	0.080597	0.085011	0.0882509	0.00968901			3.92667	0.381916	0.0882509
235.8	0.384615	0.368535	0.393064	0.382071	0.0124608					3.93	235.8	0.0998047	0.079521	0.08463	0.0879852	0.0105499			3.93	0.382071	0.0879852
236	0.383718	0.369524	0.394251	0.382498	0.0124086					3.93333	236	0.0989327	0.079204	0.08434	0.0874922	0.0102351			3.93333	0.382498	0.0874922
236.2	0.384042	0.370119	0.394987	0.383049	0.0124637					3.93667	236.2	0.0992577	0.07983	0.084372	0.0878199	0.0101624			3.93667	0.383049	0.0878199
236.4	0.383812	0.369653	0.395589	0.383018	0.0129862					3.94	236.4	0.0985097	0.078824	0.084731	0.0873549	0.0101017			3.94	0.383018	0.0873549
236.6	0.384068	0.370134	0.395389	0.383197	0.01265					3.94333	236.6	0.0975707	0.077343	0.086189	0.0870342	0.0101403			3.94333	0.383197	0.0870342
236.8	0.384333	0.370329	0.395791	0.383484	0.0127522					3.94667	236.8	0.0985247	0.077415	0.086703	0.0875476	0.0105802			3.94667	0.383484	0.0875476
237	0.385189	0.370883	0.395654	0.383909	0.012435					3.95	237	0.0981527	0.07757	0.086213	0.0873119	0.0103353			3.95	0.383909	0.0873119
237.2	0.384801	0.369974	0.395281	0.383352	0.0127156					3.95333	237.2	0.0980457	0.076343	0.086804	0.0870642	0.0108537			3.95333	0.383352	0.0870642
237.4	0.385883	0.369677	0.395602	0.383721	0.0130971					3.95667	237.4	0.0978887	0.077503	0.08699	0.0874606	0.010201			3.95667	0.383721	0.0874606
237.6	0.385963	0.370411	0.395601	0.383992	0.0127102					3.96	237.6	0.0982847	0.077937	0.086404	0.0875419	0.0102215			3.96	0.383992	0.0875419
237.8	0.386491	0.37043	0.395667	0.384196	0.0127741					3.96333	237.8	0.0962677	0.078533	0.086375	0.0870586	0.00888709			3.96333	0.384196	0.0870586
238	0.386931	0.370027	0.395244	0.384067	0.0128501					3.96667	238	0.0963157	0.078623	0.087246	0.0873949	0.00884729			3.96667	0.384067	0.0873949
238.2	0.386769	0.371578	0.395114	0.384487	0.0119328					3.97	238.2	0.0967807	0.079738	0.086446	0.0876549	0.00858542			3.97	0.384487	0.0876549
238.4	0.386386	0.372256	0.395261	0.384634	0.0116021					3.97333	238.4	0.0973317	0.078633	0.085877	0.0872806	0.00942804			3.97333	0.384634	0.0872806
238.6	0.385892	0.371136	0.395869	0.384299	0.0124432					3.97667	238.6	0.0966687	0.07864	0.086128	0.0871456	0.00905732			3.97667	0.384299	0.0871456
238.8	0.385409	0.371724	0.396147	0.384427	0.0122411					3.98	238.8	0.0969807	0.078298	0.086772	0.0873502	0.00935476			3.98	0.384427	0.0873502
239	0.385632	0.371807	0.397174	0.384871	0.0127006					3.98333	239	0.0973077	0.078428	0.087119	0.0876182	0.00944975			3.98333	0.384871	0.0876182
239.2	0.386645	0.370953	0.396245	0.384614	0.0127677					3.98667	239.2	0.0973967	0.078017	0.087629	0.0876809	0.00968995			3.98667	0.384614	0.0876809
239.4	0.387055	0.371163	0.397339	0.385186	0.0131877					3.99	239.4	0.0964937	0.078752	0.089604	0.0882832	0.00894429			3.99	0.385186	0.0882832
239.6	0.387788	0.371827	0.397726	0.38578	0.0130657					3.99333	239.6	0.0974547	0.07867	0.089548	0.0885576	0.00943143			3.99333	0.38578	0.0885576
239.8	0.388693	0.371457	0.397714	0.385955	0.013341					3.99667	239.8	0.0978617	0.079121	0.089877	0.0889532	0.00940444			3.99667	0.385955	0.0889532
240	0.387858	0.371632	0.396608	0.385366	0.0126731					4	240	0.0983297	0.079496	0.08894	0.0889219	0.00941686			4	0.385366	0.0889219
240.2	0.387998	0.372753	0.397554	0.386102	0.0125088					4.00333	240.2	0.0982557	0.078869	0.089216	0.0887802	0.00970069			4.00333	0.386102	0.0887802
240.4	0.388673	0.373051	0.39621	0.385978	0.0118124					4.00667	240.4	0.0996577	0.079906	0.087364	0.0889759	0.00997402			4.00667	0.385978	0.0889759
240.6	0.388799	0.372772	0.395527	0.385699	0.0116899					4.01	240.6	0.100441	0.080202	0.086921	0.0891879	0.010308			4.01	0.385699	0.0891879
240.8	0.388244	0.372952	0.395817	0.385671	0.0116476					4.01333	240.8	0.0998147	0.079723	0.086276	0.0886046	0.0102463			4.01333	0.385671	0.0886046
241	0.389135	0.373868	0.396726	0.386576	0.0116418					4.01667	241	0.0995507	0.079952	0.086567	0.0886899	0.00997032			4.01667	0.386576	0.0886899
241.2	0.389754	0.373678	0.396895	0.386776	0.0118916					4.02	241.2	0.0994427	0.081118	0.085958	0.0888396	0.00949612			4.02	0.386776	0.0888396
241.4	0.389088	0.373252	0.39791	0.38675	0.0124942					4.02333	241.4	0.0986887	0.08006	0.086564	0.0884376	0.00945462			4.02333	0.38675	0.0884376
241.6	0.388732	0.373349	0.397289	0.386457	0.0121311					4.02667	241.6	0.0974677	0.080625	0.085993	0.0880286	0.00860388			4.02667	0.386457	0.0880286
241.8	0.390172	0.373725	0.397709	0.387202	0.0122647					4.03	241.8	0.0985427	0.081116	0.08632	0.0886596	0.00894582			4.03	0.387202	0.0886596
242	0.390513	0.373183	0.397282	0.386993	0.0124292					4.03333	242	0.0983507	0.081053	0.086797	0.0887336	0.00880996			4.03333	0.386993	0.0887336
242.2	0.391608	0.373399	0.397983	0.387663	0.0127579					4.03667	242.2	0.0983647	0.081637	0.087126	0.0890426	0.00852695			4.03667	0.387663	0.0890426
242.4	0.392429	0.373533	0.3973	0.387754	0.0125543					4.04	242.4	0.0984657	0.081538	0.086288	0.0887639	0.00873123			4.04	0.387754	0.0887639
242.6	0.393802	0.373933	0.399095	0.388943	0.013266					4.04333	242.6	0.0985507	0.080604	0.087497	0.0888839	0.00905338			4.04333	0.388943	0.0888839
242.8	0.392451	0.374567	0.398646	0.388555	0.0125034					4.04667	242.8	0.0975287	0.079448	0.087764	0.0882469	0.00905002			4.04667	0.388555	0.0882469
243	0.39237	0.374123	0.398139	0.388211	0.0125366					4.05	243	0.0980527	0.079103	0.088082	0.0884126	0.00947917			4.05	0.388211	0.0884126
243.2	0.391628	0.374623	0.398353	0.388201	0.0122305					4.05333	243.2	0.0984847	0.078175	0.087417	0.0880256	0.0101685			4.05333	0.388201	0.0880256
243.4	0.391662	0.374875	0.400286	0.388941	0.0129222					4.05667	243.4	0.0983897	0.078715	0.089115	0.0887399	0.00984271			4.05667	0.388941	0.0887399
243.6	0.391658	0.375174	0.400158	0.388997	0.0127028					4.06	243.6	0.0984807	0.078941	0.089712	0.0890446	0.00978693			4.06	0.388997	0.0890446
243.8	0.392597	0.374551	0.401006	0.389385	0.0135169					4.06333	243.8	0.0994707	0.080379	0.089118	0.0896559	0.00955721			4.06333	0.389385	0.0896559
244	0.392713	0.3759	0.401962	0.390192	0.0132127					4.06667	244	0.0991867	0.080179	0.087605	0.0889902	0.00957927			4.06667	0.390192	0.0889902
244.2	0.392485	0.375568	0.401024	0.389692	0.0129557					4.07	244.2	0.0992777	0.080503	0.087399	0.0890599	0.00949691			4.07	0.389692	0.0890599
244.4	0.392838	0.37652	0.399771	0.38971	0.011937					4.07333	244.4	0.0999107	0.080252	0.087335	0.0891659	0.00995642			4.07333	0.38971	0.0891659
244.6	0.39191	0.375875	0.399908	0.389231	0.0122384					4.07667	244.6	0.0999527	0.081135	0.086327	0.0891382	0.00971873			4.07667	0.389231	0.0891382
244.8	0.391997	0.376605	0.399291	0.389298	0.0115814					4.08	244.8	0.0991717	0.081069	0.08581	0.0886836	0.00938722			4.08	0.389298	0.0886836
245	0.392239	0.376634	0.399613	0.389495	0.0117326					4.08333	245	0.0995457	0.080243	0.086595	0.0887946	0.00983754			4.08333	0.389495	0.0887946
245.2	0.392704	0.376599	0.401451	0.390251	0.0126062					4.08667	245.2	0.0990867	0.080451	0.087441	0.0889929	0.00941428			4.08667	0.390251	0.0889929
245.4	0.39254	0.376697	0.401874	0.39037	0.012728					4.09	245.4	0.0996467	0.080402	0.087057	0.0890352	0.00977367			4.09	0.39037	0.0890352
245.6	0.394269	0.378017	0.401567	0.391284	0.0120554					4.09333	245.6	0.0997527	0.079993	0.0875	0.0890819	0.00997438			4.09333	0.391284	0.0890819
245.8	0.394377	0.377605	0.403033	0.391672	0.0129281					4.09667	245.8	0.100267	0.080121	0.088133	0.0895069	0.0101429			4.09667	0.391672	0.0895069
246	0.395462	0.377678	0.403346	0.392162	0.0131483					4.1	246	0.10059	0.080449	0.088565	0.0898679	0.0101334			4.1	0.392162	0.0898679
246.2	0.394715	0.37785	0.403336	0.391967	0.0129633					4.10333	246.2	0.101222	0.080075	0.089199	0.0901652	0.0106064			4.10333	0.391967	0.0901652
246.4	0.395649	0.376977	0.403001	0.391876	0.0134161					4.10667	246.4	0.100098	0.080047	0.088992	0.0897122	0.0100447			4.10667	0.391876	0.0897122
246.6	0.394901	0.377226	0.404143	0.39209	0.0136769					4.11	246.6	0.0996917	0.079588	0.088559	0.0892796	0.0100712			4.11	0.39209	0.0892796
246.8	0.39554	0.377841	0.403645	0.392342	0.0131959					4.11333	246.8	0.0995047	0.079377	0.088803	0.0892282	0.0100706			4.11333	0.392342	0.0892282
247	0.394603	0.377318	0.404613	0.392178	0.0138081					4.11667	247	0.0986177	0.080396	0.089438	0.0894839	0.00911094			4.11667	0.392178	0.0894839
247.2	0.395008	0.377935	0.404482	0.392475	0.0134535					4.12	247.2	0.0984237	0.079947	0.08862	0.0889969	0.00924411			4.12	0.392475	0.0889969
247.4	0.39511	0.378105	0.406152	0.393122	0.0141288					4.12333	247.4	0.100069	0.079794	0.088391	0.0894179	0.0101763			4.12333	0.393122	0.0894179
247.6	0.395218	0.378636	0.405936	0.393263	0.0137546					4.12667	247.6	0.100599	0.079728	0.088625	0.0896506	0.0104731			4.12667	0.393263	0.0896506
247.8	0.394639	0.378261	0.406024	0.392975	0.0139561					4.13	247.8	0.101116	0.079423	0.088415	0.0896512	0.0108991			4.13	0.392975	0.0896512
248	0.395407	0.377853	0.405049	0.39277	0.0137885					4.13333	248	0.102289	0.079295	0.088117	0.0899002	0.0116001			4.13333	0.39277	0.0899002
248.2	0.396215	0.377697	0.405221	0.393044	0.0140333					4.13667	248.2	0.102388	0.078609	0.088754	0.0899169	0.0119319			4.13667	0.393044	0.0899169
248.4	0.395091	0.377564	0.405642	0.392766	0.0141827					4.14	248.4	0.101463	0.078895	0.088024	0.0894606	0.0113522			4.14	0.392766	0.0894606
248.6	0.396644	0.377526	0.405237	0.393136	0.0141847					4.14333	248.6	0.101672	0.079804	0.088872	0.0901159	0.0109868			4.14333	0.393136	0.0901159
248.8	0.39718	0.377676	0.405587	0.393481	0.0143184					4.14667	248.8	0.100678	0.080324	0.088038	0.0896799	0.0102757			4.14667	0.393481	0.0896799
249	0.397189	0.379481	0.406343	0.394338	0.0136561					4.15	249	0.0989207	0.079488	0.087647	0.0886852	0.00975786			4.15	0.394338	0.0886852
249.2	0.39749	0.379779	0.406633	0.394634	0.0136529					4.15333	249.2	0.0989577	0.080023	0.087271	0.0887506	0.00955367			4.15333	0.394634	0.0887506
249.4	0.398519	0.380522	0.405459	0.394833	0.0128706					4.15667	249.4	0.0985857	0.080473	0.08821	0.0890896	0.00908833			4.15667	0.394833	0.0890896
249.6	0.397611	0.381278	0.406028	0.394972	0.0125842					4.16	249.6	0.0984387	0.07993	0.086929	0.0884326	0.00934551			4.16	0.394972	0.0884326
249.8	0.398466	0.381876	0.406855	0.395732	0.0127119					4.16333	249.8	0.0993867	0.079892	0.086648	0.0886422	0.00989917			4.16333	0.395732	0.0886422
250	0.39902	0.382404	0.407004	0.396143	0.0125499					4.16667	250	0.100283	0.079875	0.087443	0.0892002	0.0103167			4.16667	0.396143	0.0892002
250.2	0.399787	0.383186	0.405864	0.396279	0.0117389					4.17	250.2	0.0998447	0.080559	0.087544	0.0893159	0.00976418			4.17	0.396279	0.0893159
250.4	0.399122	0.383767	0.406733	0.396541	0.0116986					4.17333	250.4	0.0997467	0.080297	0.087567	0.0892036	0.00982759			4.17333	0.396541	0.0892036
250.6	0.398911	0.383253	0.40656	0.396241	0.0118806					4.17667	250.6	0.0999447	0.080727	0.088496	0.0897226	0.00966739			4.17667	0.396241	0.0897226
250.8	0.398281	0.383853	0.406154	0.396096	0.0113099					4.18	250.8	0.100126	0.0809	0.089776	0.0902672	0.00962226			4.18	0.396096	0.0902672
251	0.398384	0.383367	0.405846	0.395866	0.0114491					4.18333	251	0.101727	0.082282	0.089366	0.0911249	0.00984095			4.18333	0.395866	0.0911249
251.2	0.398305	0.382568	0.406678	0.39585	0.012241					4.18667	251.2	0.102341	0.082617	0.089694	0.0915506	0.00999206			4.18667	0.39585	0.0915506
251.4	0.39892	0.382333	0.407326	0.396193	0.0127177					4.19	251.4	0.102459	0.082466	0.090152	0.0916922	0.010085			4.19	0.396193	0.0916922
251.6	0.400135	0.382512	0.40719	0.396612	0.0127105					4.19333	251.6	0.103466	0.08254	0.089455	0.0918202	0.0106615			4.19333	0.396612	0.0918202
251.8	0.400876	0.382361	0.407214	0.396817	0.0129141					4.19667	251.8	0.103035	0.082175	0.089361	0.0915236	0.0105967			4.19667	0.396817	0.0915236
252	0.400808	0.381863	0.407726	0.396799	0.0133895					4.2	252	0.101603	0.080673	0.089171	0.0904822	0.0105263			4.2	0.396799	0.0904822
252.2	0.4002	0.382075	0.407535	0.396603	0.0131055					4.20333	252.2	0.101079	0.081017	0.088737	0.0902776	0.0101192			4.20333	0.396603	0.0902776
252.4	0.400357	0.382859	0.406365	0.396527	0.0122121					4.20667	252.4	0.101319	0.081925	0.088984	0.0907426	0.00981572			4.20667	0.396527	0.0907426
252.6	0.400919	0.382432	0.407837	0.397063	0.0131342					4.21	252.6	0.100108	0.080987	0.089407	0.0901672	0.00958299			4.21	0.397063	0.0901672
252.8	0.400557	0.382372	0.407893	0.396941	0.0131392					4.21333	252.8	0.100097	0.081053	0.088901	0.0900169	0.00957077			4.21333	0.396941	0.0900169
253	0.401527	0.383359	0.407751	0.397546	0.012674					4.21667	253	0.0993227	0.081193	0.089299	0.0899382	0.00908174			4.21667	0.397546	0.0899382
253.2	0.401758	0.38431	0.408427	0.398165	0.0124535					4.22	253.2	0.0997627	0.080243	0.089778	0.0899279	0.00976071			4.22	0.398165	0.0899279
253.4	0.402374	0.383737	0.409808	0.39864	0.0134307					4.22333	253.4	0.0991517	0.080211	0.089563	0.0896419	0.0094706			4.22333	0.39864	0.0896419
253.6	0.402567	0.383847	0.409268	0.398561	0.0131755					4.22667	253.6	0.0992437	0.08071	0.09017	0.0900412	0.00926752			4.22667	0.398561	0.0900412
253.8	0.403191	0.384254	0.410304	0.39925	0.0134648					4.23	253.8	0.0993347	0.080619	0.091089	0.0903476	0.00937985			4.23	0.39925	0.0903476
254	0.403168	0.384112	0.410113	0.399131	0.0134624					4.23333	254	0.100918	0.081549	0.090271	0.0909126	0.00970028			4.23333	0.399131	0.0909126
254.2	0.402904	0.384057	0.410739	0.399233	0.0137145					4.23667	254.2	0.100822	0.082081	0.08989	0.0909309	0.00941361			4.23667	0.399233	0.0909309
254.4	0.402286	0.384744	0.409802	0.398944	0.0128589					4.24	254.4	0.101189	0.082456	0.08994	0.0911949	0.00942919			4.24	0.398944	0.0911949
254.6	0.40247	0.384912	0.410055	0.399146	0.0128969					4.24333	254.6	0.102166	0.083358	0.089105	0.0915429	0.00963794			4.24333	0.399146	0.0915429
254.8	0.402463	0.38545	0.408556	0.398823	0.0119754					4.24667	254.8	0.101771	0.083028	0.089231	0.0913432	0.00954821			4.24667	0.398823	0.0913432
255	0.402282	0.3853	0.409846	0.399143	0.0125705					4.25	255	0.10152	0.082414	0.090386	0.0914399	0.00959635			4.25	0.399143	0.0914399
255.2	0.402631	0.384784	0.409973	0.399129	0.0129544					4.25333	255.2	0.101278	0.08174	0.090386	0.0911346	0.00979034			4.25333	0.399129	0.0911346
255.4	0.402899	0.384935	0.41026	0.399365	0.0130272					4.25667	255.4	0.100851	0.079752	0.089735	0.0901126	0.0105544			4.25667	0.399365	0.0901126
255.6	0.402142	0.385865	0.409458	0.399155	0.0120768					4.26	255.6	0.100118	0.07849	0.090042	0.0895499	0.0108222			4.26	0.399155	0.0895499
255.8	0.402307	0.385588	0.410501	0.399465	0.0126973					4.26333	255.8	0.100788	0.079504	0.089828	0.0900399	0.0106434			4.26333	0.399465	0.0900399
256	0.402078	0.386117	0.409565	0.399253	0.0119765					4.26667	256	0.101021	0.080488	0.089653	0.0903872	0.010286			4.26667	0.399253	0.0903872
256.2	0.40242	0.386552	0.409425	0.399466	0.0117192					4.27	256.2	0.101938	0.080755	0.089718	0.0908036	0.010633			4.27	0.399466	0.0908036
256.4	0.40293	0.386828	0.410413	0.400057	0.0120521					4.27333	256.4	0.103381	0.082238	0.090082	0.0919002	0.010688			4.27333	0.400057	0.0919002
256.6	0.404167	0.387526	0.411107	0.400933	0.0121185					4.27667	256.6	0.103588	0.082974	0.090415	0.0923256	0.0104388			4.27667	0.400933	0.0923256
256.8	0.404432	0.387916	0.411271	0.401206	0.012007					4.28	256.8	0.102686	0.082808	0.08984	0.0917779	0.0100796			4.28	0.401206	0.0917779
257	0.405397	0.38856	0.412042	0.402	0.012104					4.28333	257	0.102414	0.081993	0.089973	0.0914599	0.0102912			4.28333	0.402	0.0914599
257.2	0.405975	0.390075	0.412702	0.402917	0.0116193					4.28667	257.2	0.101658	0.081961	0.089192	0.0909369	0.00996361			4.28667	0.402917	0.0909369
257.4	0.406163	0.389861	0.412338	0.402787	0.0116125					4.29	257.4	0.100346	0.080946	0.089763	0.0903516	0.00971323			4.29	0.402787	0.0903516
257.6	0.405765	0.389612	0.413539	0.402972	0.0122056					4.29333	257.6	0.0994027	0.080978	0.089012	0.0897976	0.00923744			4.29333	0.402972	0.0897976
257.8	0.406423	0.38969	0.413591	0.403235	0.0122653					4.29667	257.8	0.10079	0.080736	0.089149	0.0902249	0.01007			4.29667	0.403235	0.0902249
258	0.406376	0.389671	0.413641	0.403229	0.0122909					4.3	258	0.100671	0.080568	0.089641	0.0902932	0.0100672			4.3	0.403229	0.0902932
258.2	0.406257	0.389618	0.414158	0.403344	0.0125266					4.30333	258.2	0.10207	0.080989	0.09005	0.0910362	0.0105749			4.30333	0.403344	0.0910362
258.4	0.406801	0.390085	0.414385	0.403757	0.0124327					4.30667	258.4	0.102233	0.081378	0.08915	0.0909202	0.0105394			4.30667	0.403757	0.0909202
258.6	0.40749	0.389499	0.414645	0.403878	0.0129563					4.31	258.6	0.103289	0.081164	0.08938	0.0912776	0.0111837			4.31	0.403878	0.0912776
258.8	0.407991	0.389751	0.41572	0.404487	0.0133343					4.31333	258.8	0.101319	0.08063	0.090398	0.0907822	0.0103497			4.31333	0.404487	0.0907822
259	0.407733	0.390072	0.415496	0.404434	0.0130292					4.31667	259	0.101719	0.081737	0.088959	0.0908049	0.0101179			4.31667	0.404434	0.0908049
259.2	0.408826	0.389245	0.415157	0.404409	0.0135088					4.32	259.2	0.101074	0.081633	0.088719	0.0904752	0.00983862			4.32	0.404409	0.0904752
259.4	0.409595	0.388903	0.415459	0.404652	0.0139509					4.32333	259.4	0.102059	0.081776	0.089173	0.0910026	0.0102644			4.32333	0.404652	0.0910026
259.6	0.409518	0.389647	0.414892	0.404686	0.0132982					4.32667	259.6	0.101473	0.08284	0.089112	0.0911416	0.0094807			4.32667	0.404686	0.0911416
259.8	0.410327	0.389479	0.414076	0.404627	0.0132521					4.33	259.8	0.1039	0.083503	0.088582	0.0919949	0.010618			4.33	0.404627	0.0919949
260	0.411096	0.389248	0.414412	0.404919	0.0136721					4.33333	260	0.103974	0.082135	0.089544	0.0918842	0.0111058			4.33333	0.404919	0.0918842
260.2	0.41037	0.390151	0.414116	0.404879	0.0128916					4.33667	260.2	0.103065	0.082224	0.090765	0.0920179	0.0104767			4.33667	0.404879	0.0920179
260.4	0.411053	0.390624	0.413908	0.405195	0.0126993					4.34	260.4	0.102596	0.083238	0.091628	0.0924872	0.00970741			4.34	0.405195	0.0924872
260.6	0.411344	0.39048	0.414825	0.40555	0.0131663					4.34333	260.6	0.1033	0.081636	0.091848	0.0922612	0.0108378			4.34333	0.40555	0.0922612
260.8	0.410436	0.391039	0.414905	0.40546	0.0126873					4.34667	260.8	0.102189	0.081473	0.091182	0.0916146	0.0103646			4.34667	0.40546	0.0916146
261	0.410414	0.391609	0.414987	0.40567	0.01239					4.35	261	0.103151	0.082921	0.091554	0.0925419	0.010151			4.35	0.40567	0.0925419
261.2	0.410722	0.391109	0.41604	0.405957	0.0131308					4.35333	261.2	0.103536	0.082812	0.090139	0.0921622	0.010509			4.35333	0.405957	0.0921622
261.4	0.409653	0.391536	0.41696	0.40605	0.0130894					4.35667	261.4	0.103829	0.082016	0.089755	0.0918666	0.0110586			4.35667	0.40605	0.0918666
261.6	0.409516	0.391672	0.416793	0.405994	0.0129256					4.36	261.6	0.103317	0.082456	0.090625	0.0921326	0.0105117			4.36	0.405994	0.0921326
261.8	0.409037	0.391776	0.41853	0.406448	0.0135637					4.36333	261.8	0.103292	0.08222	0.090995	0.0921689	0.0105848			4.36333	0.406448	0.0921689
262	0.409608	0.390771	0.419392	0.40659	0.0145472					4.36667	262	0.102277	0.082303	0.090585	0.0917216	0.0100352			4.36667	0.40659	0.0917216
262.2	0.410298	0.391059	0.418653	0.40667	0.0141502					4.37	262.2	0.102799	0.082487	0.091701	0.0923289	0.0101704			4.37	0.40667	0.0923289
262.4	0.410304	0.391564	0.418076	0.406648	0.0136289					4.37333	262.4	0.103086	0.082499	0.091772	0.0924522	0.0103102			4.37333	0.406648	0.0924522
262.6	0.411088	0.39147	0.417836	0.406798	0.0136965					4.37667	262.6	0.103606	0.082805	0.090753	0.0923879	0.0104963			4.37667	0.406798	0.0923879
262.8	0.410952	0.391599	0.416237	0.406263	0.0129711					4.38	262.8	0.103721	0.083017	0.09103	0.0925892	0.0104396			4.38	0.406263	0.0925892
263	0.410465	0.391859	0.415966	0.406097	0.0126332					4.38333	263	0.103648	0.082793	0.090756	0.0923989	0.010524			4.38333	0.406097	0.0923989
263.2	0.410583	0.3923	0.416199	0.406361	0.0124965					4.38667	263.2	0.103164	0.082197	0.091422	0.0922609	0.0105085			4.38667	0.406361	0.0922609
263.4	0.411905	0.391132	0.416947	0.406661	0.013683					4.39	263.4	0.103117	0.082333	0.092047	0.0924989	0.0103992			4.39	0.406661	0.0924989
263.6	0.410965	0.391394	0.416834	0.406398	0.0133208					4.39333	263.6	0.103336	0.082711	0.091933	0.0926599	0.0103315			4.39333	0.406398	0.0926599
263.8	0.411802	0.391662	0.417408	0.406957	0.0135395					4.39667	263.8	0.103382	0.082959	0.091642	0.0926609	0.0102494			4.39667	0.406957	0.0926609
264	0.411712	0.392137	0.417612	0.407154	0.0133352					4.4	264	0.103405	0.082933	0.092076	0.0928046	0.0102553			4.4	0.407154	0.0928046
264.2	0.411562	0.391181	0.418253	0.406999	0.0141011					4.40333	264.2	0.103008	0.084089	0.091892	0.0929962	0.00950757			4.40333	0.406999	0.0929962
264.4	0.411428	0.391453	0.418251	0.407044	0.0139265					4.40667	264.4	0.102734	0.084856	0.090601	0.0927302	0.00912706			4.40667	0.407044	0.0927302
264.6	0.412063	0.391736	0.419085	0.407628	0.0142037					4.41	264.6	0.101864	0.085235	0.090856	0.0926516	0.00845851			4.41	0.407628	0.0926516
264.8	0.41279	0.391896	0.419387	0.408024	0.0143517					4.41333	264.8	0.101717	0.084405	0.090811	0.0923109	0.00875277			4.41333	0.408024	0.0923109
265	0.413656	0.392189	0.419019	0.408288	0.0141977					4.41667	265	0.101288	0.084932	0.090976	0.0923986	0.00827013			4.41667	0.408288	0.0923986
265.2	0.414836	0.393322	0.418639	0.408932	0.013652					4.42	265.2	0.102534	0.08438	0.09032	0.0924112	0.00925576			4.42	0.408932	0.0924112
265.4	0.41503	0.393202	0.418301	0.408844	0.013645					4.42333	265.4	0.102663	0.083991	0.09053	0.0923946	0.00947447			4.42333	0.408844	0.0923946
265.6	0.415889	0.393753	0.417673	0.409105	0.0133251					4.42667	265.6	0.103611	0.08323	0.090126	0.0923222	0.0103663			4.42667	0.409105	0.0923222
265.8	0.416318	0.394006	0.417861	0.409395	0.0133496					4.43	265.8	0.103891	0.084086	0.090391	0.0927892	0.0101178			4.43	0.409395	0.0927892
266	0.415849	0.394337	0.418825	0.40967	0.0133622					4.43333	266	0.103275	0.083374	0.089857	0.0921686	0.0101497			4.43333	0.40967	0.0921686
266.2	0.414625	0.394133	0.419362	0.409373	0.0134093					4.43667	266.2	0.101418	0.083092	0.089955	0.0914882	0.00925856			4.43667	0.409373	0.0914882
266.4	0.415303	0.395268	0.419246	0.409939	0.0128575					4.44	266.4	0.101966	0.083053	0.089185	0.0914012	0.00964916			4.44	0.409939	0.0914012
266.6	0.415338	0.39534	0.420509	0.410396	0.0132925					4.44333	266.6	0.101137	0.083203	0.089935	0.0914249	0.00905921			4.44333	0.410396	0.0914249
266.8	0.414972	0.395216	0.421209	0.410466	0.0135698					4.44667	266.8	0.101825	0.083252	0.089675	0.0915839	0.00943235			4.44667	0.410466	0.0915839
267	0.415856	0.39583	0.421379	0.411022	0.0134431					4.45	267	0.102942	0.082952	0.089907	0.0919336	0.0101478			4.45	0.411022	0.0919336
267.2	0.415739	0.395906	0.421085	0.41091	0.0132659					4.45333	267.2	0.105052	0.082795	0.090453	0.0927666	0.0113073			4.45333	0.41091	0.0927666
267.4	0.415762	0.396185	0.421998	0.411315	0.0134688					4.45667	267.4	0.104993	0.082013	0.091061	0.0926889	0.011576			4.45667	0.411315	0.0926889
267.6	0.414975	0.396914	0.421201	0.41103	0.0126149					4.46	267.6	0.106046	0.081593	0.09002	0.0925529	0.0124216			4.46	0.41103	0.0925529
267.8	0.415583	0.396869	0.420828	0.411093	0.0125947					4.46333	267.8	0.105503	0.081936	0.090957	0.0927986	0.0118908			4.46333	0.411093	0.0927986
268	0.415459	0.39666	0.420574	0.410898	0.0125926					4.46667	268	0.105285	0.082379	0.090467	0.0927102	0.0116164			4.46667	0.410898	0.0927102
268.2	0.416295	0.397589	0.420427	0.411437	0.0121694					4.47	268.2	0.1037	0.083135	0.090442	0.0924256	0.0104249			4.47	0.411437	0.0924256
268.4	0.41494	0.397914	0.420243	0.411032	0.0116661					4.47333	268.4	0.102558	0.083534	0.091353	0.0924816	0.00956193			4.47333	0.411032	0.0924816
268.6	0.415133	0.397376	0.420511	0.411007	0.0121069					4.47667	268.6	0.102069	0.084701	0.092309	0.0930262	0.00870604			4.47667	0.411007	0.0930262
268.8	0.414724	0.397493	0.420482	0.4109	0.0119621					4.48	268.8	0.102385	0.0841	0.091651	0.0927119	0.0091884			4.48	0.4109	0.0927119
269	0.414358	0.397614	0.421042	0.411005	0.0120686					4.48333	269	0.10438	0.084915	0.091738	0.0936776	0.00987624			4.48333	0.411005	0.0936776
269.2	0.415032	0.398394	0.421685	0.411704	0.0119969					4.48667	269.2	0.105014	0.084658	0.091299	0.0936569	0.0103807			4.48667	0.411704	0.0936569
269.4	0.415665	0.398113	0.421849	0.411876	0.0123134					4.49	269.4	0.105975	0.085016	0.090152	0.0937142	0.010924			4.49	0.411876	0.0937142
269.6	0.416666	0.397531	0.422632	0.412276	0.0131136					4.49333	269.6	0.106547	0.084883	0.090805	0.0940782	0.0111966			4.49333	0.412276	0.0940782
269.8	0.416833	0.397922	0.423285	0.41268	0.0131817					4.49667	269.8	0.107076	0.084533	0.091625	0.0944112	0.0115267			4.49667	0.41268	0.0944112
270	0.417245	0.397945	0.422887	0.412692	0.0130794					4.5	270	0.104972	0.083808	0.091417	0.0933989	0.0107201			4.5	0.412692	0.0933989
270.2	0.417888	0.397369	0.423958	0.413072	0.0139335					4.50333	270.2	0.104571	0.084081	0.092331	0.0936609	0.0103094			4.50333	0.413072	0.0936609
270.4	0.419081	0.397071	0.423908	0.413353	0.014306					4.50667	270.4	0.103423	0.083659	0.09296	0.0933472	0.00988754			4.50667	0.413353	0.0933472
270.6	0.419115	0.397311	0.423617	0.413348	0.0140694					4.51	270.6	0.103313	0.083912	0.092296	0.0931736	0.00973008			4.51	0.413348	0.0931736
270.8	0.419196	0.397234	0.423465	0.413298	0.0140749					4.51333	270.8	0.103038	0.085223	0.091448	0.0932362	0.00904097			4.51333	0.413298	0.0932362
271	0.419834	0.398362	0.424121	0.414106	0.0138019					4.51667	271	0.102605	0.084142	0.092215	0.0929872	0.00925554			4.51667	0.414106	0.0929872
271.2	0.419318	0.398259	0.422916	0.413498	0.0133191					4.52	271.2	0.103767	0.085292	0.091441	0.0934999	0.00940787			4.52	0.413498	0.0934999
271.4	0.418884	0.398573	0.423469	0.413642	0.01325					4.52333	271.4	0.103617	0.085822	0.090983	0.0934739	0.00915512			4.52333	0.413642	0.0934739
271.6	0.419171	0.399405	0.424831	0.414469	0.0133492					4.52667	271.6	0.103425	0.085121	0.091405	0.0933169	0.00930042			4.52667	0.414469	0.0933169
271.8	0.419294	0.399946	0.425115	0.414785	0.0131764					4.53	271.8	0.102565	0.084827	0.091616	0.0930026	0.00894977			4.53	0.414785	0.0930026
272	0.418473	0.398625	0.425939	0.414346	0.014117					4.53333	272	0.103132	0.085319	0.091235	0.0932286	0.00907214			4.53333	0.414346	0.0932286
272.2	0.418526	0.398412	0.426867	0.414602	0.0146278					4.53667	272.2	0.101981	0.083984	0.091552	0.0925056	0.00903616			4.53667	0.414602	0.0925056
272.4	0.418174	0.39849	0.42614	0.414268	0.0142328					4.54	272.4	0.103621	0.084334	0.092591	0.0935152	0.00967651			4.54	0.414268	0.0935152
272.6	0.418064	0.398533	0.425185	0.413927	0.0137991					4.54333	272.6	0.103488	0.08441	0.092373	0.0934236	0.00958214			4.54333	0.413927	0.0934236
272.8	0.418714	0.399298	0.425216	0.414409	0.0134846					4.54667	272.8	0.103639	0.083935	0.092585	0.0933862	0.00987626			4.54667	0.414409	0.0933862
273	0.419158	0.399237	0.424213	0.414203	0.0132048					4.55	273	0.104614	0.085181	0.09263	0.0941416	0.00980414			4.55	0.414203	0.0941416
273.2	0.419645	0.400188	0.423924	0.414586	0.012651					4.55333	273.2	0.104385	0.085528	0.09281	0.0942409	0.00950944			4.55333	0.414586	0.0942409
273.4	0.420976	0.401553	0.424079	0.415536	0.0122086					4.55667	273.4	0.103585	0.084825	0.092457	0.0936222	0.00943398			4.55667	0.415536	0.0936222
273.6	0.420092	0.40219	0.424493	0.415592	0.0118129					4.56	273.6	0.103644	0.08508	0.09174	0.0934879	0.00940447			4.56	0.415592	0.0934879
273.8	0.42071	0.401698	0.424378	0.415595	0.0121744					4.56333	273.8	0.104717	0.085032	0.090912	0.0935536	0.0101047			4.56333	0.415595	0.0935536
274	0.421784	0.403116	0.425529	0.41681	0.012006					4.56667	274	0.104138	0.083852	0.090517	0.0928356	0.0103397			4.56667	0.41681	0.0928356
274.2	0.421816	0.403587	0.426411	0.417271	0.0120716					4.57	274.2	0.105156	0.083711	0.091078	0.0933149	0.0108959			4.57	0.417271	0.0933149
274.4	0.421738	0.403493	0.427077	0.417436	0.0123666					4.57333	274.4	0.105187	0.083523	0.090951	0.0932202	0.0110087			4.57333	0.417436	0.0932202
274.6	0.423008	0.402333	0.426923	0.417421	0.0132127					4.57667	274.6	0.105331	0.083572	0.09205	0.0936509	0.0109673			4.57667	0.417421	0.0936509
274.8	0.422093	0.402505	0.427877	0.417492	0.0132971					4.58	274.8	0.10459	0.083948	0.092155	0.0935642	0.0103928			4.58	0.417492	0.0935642
275	0.421861	0.402842	0.427547	0.417417	0.0129383					4.58333	275	0.104452	0.085024	0.092589	0.0940216	0.00979276			4.58333	0.417417	0.0940216
275.2	0.422415	0.401363	0.428371	0.417383	0.0141897					4.58667	275.2	0.104294	0.084809	0.091969	0.0936906	0.00985577			4.58667	0.417383	0.0936906
275.4	0.42261	0.401933	0.429359	0.417967	0.0142903					4.59	275.4	0.10406	0.085029	0.092131	0.0937399	0.00961682			4.59	0.417967	0.0937399
275.6	0.422273	0.402683	0.429118	0.418025	0.01372					4.59333	275.6	0.10484	0.085132	0.092253	0.0940749	0.00997937			4.59333	0.418025	0.0940749
275.8	0.423274	0.402793	0.428937	0.418335	0.0137541					4.59667	275.8	0.105879	0.085294	0.093632	0.0949349	0.010354			4.59667	0.418335	0.0949349
276	0.423637	0.402382	0.429423	0.418481	0.0142388					4.6	276	0.105789	0.084277	0.094522	0.0948626	0.0107599			4.6	0.418481	0.0948626
276.2	0.423389	0.403647	0.428472	0.418503	0.013114					4.60333	276.2	0.105296	0.083983	0.093812	0.0943636	0.0106671			4.60333	0.418503	0.0943636
276.4	0.423829	0.403833	0.42808	0.418581	0.0129475					4.60667	276.4	0.106068	0.084977	0.093685	0.0949099	0.0105986			4.60667	0.418581	0.0949099
276.6	0.424127	0.404495	0.428251	0.418958	0.0126936					4.61	276.6	0.104322	0.08471	0.094299	0.0944436	0.00980665			4.61	0.418958	0.0944436
276.8	0.423842	0.404438	0.42901	0.419097	0.0129551					4.61333	276.8	0.104189	0.084303	0.093749	0.0940802	0.00994699			4.61333	0.419097	0.0940802
277	0.424121	0.404137	0.428964	0.419074	0.0131605					4.61667	277	0.104505	0.084389	0.092803	0.0938989	0.0101025			4.61667	0.419074	0.0938989
277.2	0.424911	0.403746	0.429845	0.419501	0.0138652					4.62	277.2	0.104415	0.085399	0.092911	0.0942416	0.00957742			4.62	0.419501	0.0942416
277.4	0.424715	0.40269	0.430048	0.419151	0.0145029					4.62333	277.4	0.104445	0.084473	0.09317	0.0940292	0.0100135			4.62333	0.419151	0.0940292
277.6	0.425042	0.403079	0.43037	0.419497	0.0144658					4.62667	277.6	0.105704	0.084447	0.092177	0.0941092	0.0107593			4.62667	0.419497	0.0941092
277.8	0.42547	0.403187	0.430233	0.41963	0.0144378					4.63	277.8	0.104512	0.084567	0.091132	0.0934036	0.0101645			4.63	0.41963	0.0934036
278	0.426493	0.40364	0.430646	0.42026	0.0145421					4.63333	278	0.104777	0.085068	0.091671	0.0938386	0.0100315			4.63333	0.42026	0.0938386
278.2	0.426424	0.404461	0.429921	0.420269	0.0138011					4.63667	278.2	0.105095	0.084943	0.091956	0.0939979	0.0102298			4.63667	0.420269	0.0939979
278.4	0.427696	0.405552	0.429564	0.420937	0.0133568					4.64	278.4	0.104951	0.084827	0.092168	0.0939819	0.0101837			4.64	0.420937	0.0939819
278.6	0.428028	0.404653	0.430987	0.421223	0.0144258					4.64333	278.6	0.105114	0.084796	0.092567	0.0941589	0.010252			4.64333	0.421223	0.0941589
278.8	0.428411	0.405579	0.430873	0.421621	0.0139472					4.64667	278.8	0.105907	0.084746	0.093396	0.0946829	0.0106389			4.64667	0.421621	0.0946829
279	0.428481	0.405642	0.429467	0.421197	0.0134798					4.65	279	0.105787	0.085027	0.092715	0.0945096	0.0104956			4.65	0.421197	0.0945096
279.2	0.428687	0.405174	0.429783	0.421215	0.0139024					4.65333	279.2	0.106433	0.08409	0.092705	0.0944092	0.0112684			4.65333	0.421215	0.0944092
279.4	0.427938	0.405714	0.430206	0.421286	0.0135333					4.65667	279.4	0.107056	0.084943	0.092591	0.0948632	0.0112301			4.65667	0.421286	0.0948632
279.6	0.427959	0.406344	0.429821	0.421375	0.0130502					4.66	279.6	0.106656	0.084677	0.09107	0.0941342	0.0113052			4.66	0.421375	0.0941342
279.8	0.427975	0.405121	0.429134	0.420743	0.0135417					4.66333	279.8	0.106342	0.085292	0.091973	0.0945356	0.0107563			4.66333	0.420743	0.0945356
280	0.426919	0.405768	0.430309	0.420999	0.0132986					4.66667	280	0.10644	0.084844	0.092673	0.0946522	0.0109331			4.66667	0.420999	0.0946522
280.2	0.42648	0.406425	0.430059	0.420988	0.0127383					4.67	280.2	0.107923	0.085123	0.092988	0.0953446	0.0115811			4.67	0.420988	0.0953446
280.4	0.42638	0.40625	0.430113	0.420914	0.0128361					4.67333	280.4	0.107423	0.08474	0.092849	0.0950039	0.0114939			4.67333	0.420914	0.0950039
280.6	0.426601	0.406665	0.431444	0.42157	0.0131333					4.67667	280.6	0.107388	0.085732	0.09449	0.0958699	0.0108936			4.67667	0.42157	0.0958699
280.8	0.426547	0.407453	0.431158	0.421719	0.0125683					4.68	280.8	0.107652	0.084989	0.094077	0.0955726	0.0114051			4.68	0.421719	0.0955726
281	0.427385	0.40789	0.431519	0.422265	0.0126193					4.68333	281	0.107258	0.085092	0.094282	0.0955439	0.0111366			4.68333	0.422265	0.0955439
281.2	0.427604	0.407853	0.431998	0.422485	0.0128607					4.68667	281.2	0.105737	0.086321	0.09359	0.0952159	0.00980943			4.68667	0.422485	0.0952159
281.4	0.427644	0.407572	0.432066	0.422427	0.0130537					4.69	281.4	0.105244	0.086085	0.094024	0.0951176	0.00962605			4.69	0.422427	0.0951176
281.6	0.427881	0.40755	0.43061	0.422014	0.0126					4.69333	281.6	0.105122	0.085077	0.093434	0.0945442	0.0100684			4.69333	0.422014	0.0945442
281.8	0.428904	0.408333	0.432525	0.423254	0.0130482					4.69667	281.8	0.104721	0.085613	0.09284	0.0943912	0.00964784			4.69667	0.423254	0.0943912
282	0.428823	0.407373	0.432657	0.422951	0.0136265					4.7	282	0.105168	0.085948	0.092855	0.0946569	0.00973573			4.7	0.422951	0.0946569
282.2	0.429847	0.407842	0.432397	0.423362	0.0135011					4.70333	282.2	0.105573	0.08534	0.093306	0.0947396	0.0101922			4.70333	0.423362	0.0947396
282.4	0.430438	0.408037	0.432872	0.423782	0.0136901					4.70667	282.4	0.106843	0.085749	0.093416	0.0953359	0.0106771			4.70667	0.423782	0.0953359
282.6	0.431135	0.407832	0.433056	0.424008	0.0140414					4.71	282.6	0.106296	0.08607	0.094141	0.0955022	0.0101813			4.71	0.424008	0.0955022
282.8	0.430774	0.407595	0.432129	0.423499	0.0137902					4.71333	282.8	0.10642	0.086347	0.094411	0.0957259	0.0101007			4.71333	0.423499	0.0957259
283	0.431061	0.408505	0.43258	0.424049	0.0134826					4.71667	283	0.106941	0.085905	0.095005	0.0959502	0.0105497			4.71667	0.424049	0.0959502
283.2	0.430687	0.408785	0.43386	0.424444	0.0136536					4.72	283.2	0.106041	0.085566	0.094949	0.0955186	0.0102492			4.72	0.424444	0.0955186
283.4	0.430215	0.409993	0.433125	0.424444	0.0125995					4.72333	283.4	0.105648	0.086393	0.093684	0.0952416	0.00972139			4.72333	0.424444	0.0952416
283.6	0.430921	0.410129	0.434272	0.425107	0.0130794					4.72667	283.6	0.106808	0.086262	0.092905	0.0953249	0.0104844			4.72667	0.425107	0.0953249
283.8	0.431011	0.409508	0.435061	0.425193	0.013734					4.73	283.8	0.107134	0.0859	0.093503	0.0955122	0.0107585			4.73	0.425193	0.0955122
284	0.43158	0.409504	0.434565	0.425216	0.0136889					4.73333	284	0.10672	0.085589	0.093322	0.0952102	0.0106912			4.73333	0.425216	0.0952102
284.2	0.431872	0.408841	0.433513	0.424742	0.0137951					4.73667	284.2	0.107183	0.0864	0.094067	0.0958832	0.0105097			4.73667	0.424742	0.0958832
284.4	0.433257	0.407798	0.434493	0.425183	0.0150682					4.74	284.4	0.107391	0.084939	0.095311	0.0958802	0.0112367			4.74	0.425183	0.0958802
284.6	0.432789	0.408435	0.432524	0.424583	0.0139849					4.74333	284.6	0.107784	0.08481	0.095032	0.0958752	0.01151			4.74333	0.424583	0.0958752
284.8	0.432491	0.410263	0.431995	0.424916	0.0126926					4.74667	284.8	0.108203	0.085516	0.095364	0.0963609	0.0113762			4.74667	0.424916	0.0963609
285	0.431965	0.410187	0.432687	0.424946	0.0127871					4.75	285	0.109062	0.086179	0.095362	0.0968676	0.0115154			4.75	0.424946	0.0968676
285.2	0.432102	0.4109	0.432379	0.425127	0.0123217					4.75333	285.2	0.109019	0.085774	0.094522	0.0964382	0.0117402			4.75333	0.425127	0.0964382
285.4	0.432101	0.412032	0.43324	0.425791	0.0119292					4.75667	285.4	0.109382	0.085689	0.09437	0.0964802	0.0119865			4.75667	0.425791	0.0964802
285.6	0.432435	0.411937	0.434518	0.426297	0.0124794					4.76	285.6	0.109291	0.086834	0.095139	0.0970879	0.0113545			4.76	0.426297	0.0970879
285.8	0.432911	0.411783	0.434688	0.426461	0.0127422					4.76333	285.8	0.108867	0.08734	0.094375	0.0968606	0.0109765			4.76333	0.426461	0.0968606
286	0.433973	0.412102	0.435084	0.427053	0.0129599					4.76667	286	0.108178	0.087363	0.094072	0.0965376	0.0106241			4.76667	0.427053	0.0965376
286.2	0.43362	0.41289	0.435995	0.427502	0.0127097					4.77	286.2	0.108986	0.086752	0.094447	0.0967282	0.011291			4.77	0.427502	0.0967282
286.4	0.433462	0.411826	0.43548	0.426923	0.013113					4.77333	286.4	0.108372	0.087374	0.094608	0.0967846	0.0106667			4.77333	0.426923	0.0967846
286.6	0.433935	0.411776	0.435908	0.427206	0.0133994					4.77667	286.6	0.107202	0.086686	0.095207	0.0963649	0.0103067			4.77667	0.427206	0.0963649
286.8	0.43424	0.411663	0.436244	0.427382	0.0136502					4.78	286.8	0.108451	0.086158	0.095533	0.0967139	0.0111932			4.78	0.427382	0.0967139
287	0.433806	0.412108	0.436872	0.427595	0.0134997					4.78333	287	0.108495	0.086923	0.096469	0.0972956	0.0108096			4.78333	0.427595	0.0972956
287.2	0.43448	0.411639	0.437043	0.427721	0.013986					4.78667	287.2	0.107794	0.087557	0.096445	0.0972652	0.0101433			4.78667	0.427721	0.0972652
287.4	0.433853	0.411997	0.436949	0.4276	0.0136007					4.79	287.4	0.107506	0.088152	0.096261	0.0973062	0.0097191			4.79	0.4276	0.0973062
287.6	0.433603	0.412141	0.437405	0.427716	0.0136219					4.79333	287.6	0.108847	0.088253	0.096092	0.0977306	0.0103942			4.79333	0.427716	0.0977306
287.8	0.434542	0.412423	0.438062	0.428342	0.0138984					4.79667	287.8	0.106812	0.088161	0.09593	0.0969676	0.00936854			4.79667	0.428342	0.0969676
288	0.435019	0.41167	0.437389	0.428026	0.0142142					4.8	288	0.107227	0.087557	0.095141	0.0966416	0.00992034			4.8	0.428026	0.0966416
288.2	0.435346	0.411635	0.437322	0.428101	0.0142942					4.80333	288.2	0.10786	0.087724	0.095264	0.0969492	0.0101731			4.80333	0.428101	0.0969492
288.4	0.436922	0.41093	0.437835	0.428562	0.0152769					4.80667	288.4	0.107832	0.087081	0.095596	0.0968362	0.0104308			4.80667	0.428562	0.0968362
288.6	0.436731	0.411735	0.436858	0.428441	0.0144682					4.81	288.6	0.107478	0.086768	0.094697	0.0963142	0.0104491			4.81	0.428441	0.0963142
288.8	0.436929	0.412139	0.437965	0.429011	0.0146208					4.81333	288.8	0.108821	0.087103	0.095042	0.0969886	0.0109889			4.81333	0.429011	0.0969886
289	0.437124	0.413032	0.438048	0.429401	0.0141838					4.81667	289	0.108843	0.086572	0.093951	0.0964552	0.0113446			4.81667	0.429401	0.0964552
289.2	0.43792	0.413538	0.439692	0.430383	0.0146154					4.82	289.2	0.108318	0.086697	0.09364	0.0962182	0.0110385			4.82	0.430383	0.0962182
289.4	0.437672	0.414751	0.440267	0.430897	0.0140426					4.82333	289.4	0.108559	0.087637	0.092795	0.0963302	0.0108997			4.82333	0.430897	0.0963302
289.6	0.437999	0.415379	0.440183	0.431187	0.0137336					4.82667	289.6	0.108507	0.088086	0.093329	0.0966406	0.0106055			4.82667	0.431187	0.0966406
289.8	0.438369	0.414485	0.439312	0.430722	0.0140696					4.83	289.8	0.108999	0.087652	0.092847	0.0964992	0.0111321			4.83	0.430722	0.0964992
290	0.438442	0.413612	0.440663	0.430906	0.0150179					4.83333	290	0.108302	0.088432	0.093207	0.0966469	0.0103719			4.83333	0.430906	0.0966469
290.2	0.43858	0.413712	0.440143	0.430812	0.0148294					4.83667	290.2	0.108347	0.089174	0.093938	0.0971529	0.00998247			4.83667	0.430812	0.0971529
290.4	0.437955	0.414648	0.438884	0.430496	0.0137323					4.84	290.4	0.108026	0.087283	0.094376	0.0965616	0.0105426			4.84	0.430496	0.0965616
290.6	0.439151	0.413232	0.441033	0.431139	0.0155362					4.84333	290.6	0.108882	0.086507	0.094052	0.0964802	0.0113833			4.84333	0.431139	0.0964802
290.8	0.438812	0.414722	0.440876	0.43147	0.0145409					4.84667	290.8	0.107735	0.08692	0.094611	0.0964219	0.0105248			4.84667	0.43147	0.0964219
291	0.438781	0.416096	0.439867	0.431581	0.0134217					4.85	291	0.108575	0.086843	0.094958	0.0967919	0.0109813			4.85	0.431581	0.0967919
291.2	0.438843	0.416489	0.439967	0.431766	0.0132425					4.85333	291.2	0.107728	0.086113	0.094468	0.0961029	0.0108997			4.85333	0.431766	0.0961029
291.4	0.439589	0.415922	0.441804	0.432438	0.0143464					4.85667	291.4	0.109312	0.087536	0.094492	0.0971132	0.011122			4.85667	0.432438	0.0971132
291.6	0.438397	0.416991	0.440372	0.43192	0.0129666					4.86	291.6	0.108963	0.087757	0.094305	0.0970082	0.0108582			4.86	0.43192	0.0970082
291.8	0.437785	0.416413	0.440721	0.43164	0.0132681					4.86333	291.8	0.110269	0.086892	0.093058	0.0967396	0.0121154			4.86333	0.43164	0.0967396
292	0.438407	0.416094	0.440885	0.431795	0.0136541					4.86667	292	0.109551	0.087072	0.093821	0.0968146	0.0115345			4.86667	0.431795	0.0968146
292.2	0.437095	0.416481	0.440859	0.431478	0.0131237					4.87	292.2	0.11005	0.087419	0.094465	0.0973112	0.0115807			4.87	0.431478	0.0973112
292.4	0.436893	0.416974	0.439979	0.431282	0.0124868					4.87333	292.4	0.108625	0.087484	0.094188	0.0967656	0.0108035			4.87333	0.431282	0.0967656
292.6	0.437411	0.417046	0.44047	0.431642	0.012733					4.87667	292.6	0.108641	0.087939	0.094967	0.0971822	0.0105271			4.87667	0.431642	0.0971822
292.8	0.438311	0.417525	0.440331	0.432056	0.0126244					4.88	292.8	0.107081	0.088689	0.095722	0.0971639	0.00928025			4.88	0.432056	0.0971639
293	0.438442	0.416863	0.439599	0.431635	0.0128057					4.88333	293	0.10737	0.088079	0.095482	0.0969769	0.00973185			4.88333	0.431635	0.0969769
293.2	0.440669	0.416186	0.440152	0.432336	0.0139884					4.88667	293.2	0.107472	0.087912	0.094755	0.0967129	0.00992575			4.88667	0.432336	0.0967129
293.4	0.441961	0.415727	0.440854	0.432847	0.014837					4.89	293.4	0.107753	0.086948	0.09567	0.0967902	0.0104475			4.89	0.432847	0.0967902
293.6	0.441959	0.41652	0.441736	0.433405	0.0146233					4.89333	293.6	0.107769	0.088474	0.095985	0.0974092	0.00972588			4.89333	0.433405	0.0974092
293.8	0.44163	0.416771	0.4418	0.4334	0.0144017					4.89667	293.8	0.108447	0.087763	0.097119	0.0977762	0.0103575			4.89667	0.4334	0.0977762
294	0.441052	0.41772	0.443594	0.434122	0.0142613					4.9	294	0.108473	0.088027	0.096109	0.0975362	0.0102973			4.9	0.434122	0.0975362
294.2	0.439981	0.417785	0.44327	0.433679	0.0138622					4.90333	294.2	0.108468	0.087105	0.096657	0.0974099	0.0107012			4.90333	0.433679	0.0974099
294.4	0.438516	0.418647	0.442483	0.433215	0.0127715					4.90667	294.4	0.108774	0.088235	0.096441	0.0978166	0.0103382			4.90667	0.433215	0.0978166
294.6	0.439634	0.418629	0.442001	0.433421	0.0128651					4.91	294.6	0.10822	0.087582	0.095304	0.0970352	0.0104272			4.91	0.433421	0.0970352
294.8	0.440258	0.417798	0.443088	0.433715	0.0138567					4.91333	294.8	0.10783	0.08756	0.095053	0.0968142	0.010249			4.91333	0.433715	0.0968142
295	0.441038	0.418163	0.44162	0.433607	0.0133781					4.91667	295	0.107458	0.087847	0.095961	0.0970886	0.00985385			4.91667	0.433607	0.0970886
295.2	0.441567	0.418354	0.441569	0.43383	0.0134026					4.92	295.2	0.108028	0.089166	0.095769	0.0976542	0.00957113			4.92	0.43383	0.0976542
295.4	0.44286	0.417732	0.442375	0.434322	0.0143697					4.92333	295.4	0.108356	0.089345	0.096275	0.0979919	0.00962094			4.92333	0.434322	0.0979919
295.6	0.442283	0.417205	0.442693	0.43406	0.0145986					4.92667	295.6	0.107552	0.088738	0.096759	0.0976829	0.00944082			4.92667	0.43406	0.0976829
295.8	0.442464	0.418085	0.443	0.434516	0.0142325					4.93	295.8	0.108282	0.088852	0.096666	0.0979332	0.00977664			4.93	0.434516	0.0979332
296	0.441943	0.417917	0.444922	0.434927	0.0148065					4.93333	296	0.108226	0.088227	0.09704	0.0978309	0.0100228			4.93333	0.434927	0.0978309
296.2	0.442082	0.417518	0.445669	0.43509	0.0153228					4.93667	296.2	0.108257	0.087391	0.097616	0.0977546	0.0104335			4.93667	0.43509	0.0977546
296.4	0.442169	0.417702	0.445765	0.435212	0.0152703					4.94	296.4	0.107261	0.087417	0.097065	0.0972476	0.00992311			4.94	0.435212	0.0972476
296.6	0.442477	0.417553	0.44556	0.435197	0.0153574					4.94333	296.6	0.108816	0.087046	0.096871	0.0975776	0.010902			4.94333	0.435197	0.0975776
296.8	0.441308	0.417975	0.445701	0.434995	0.0149022					4.94667	296.8	0.108855	0.087594	0.09708	0.0978429	0.0106509			4.94667	0.434995	0.0978429
297	0.441685	0.41906	0.445216	0.43532	0.0141921					4.95	297	0.110029	0.088015	0.096639	0.0982276	0.0110925			4.95	0.43532	0.0982276
297.2	0.441736	0.420826	0.44607	0.436211	0.0134986					4.95333	297.2	0.109085	0.089171	0.096926	0.0983939	0.0100377			4.95333	0.436211	0.0983939
297.4	0.441536	0.421333	0.44635	0.436406	0.0132739					4.95667	297.4	0.109293	0.088418	0.096182	0.0979642	0.0105509			4.95667	0.436406	0.0979642
297.6	0.441601	0.421072	0.446944	0.436539	0.0136586					4.96	297.6	0.109531	0.088843	0.097252	0.0985419	0.010404			4.96	0.436539	0.0985419
297.8	0.442737	0.421198	0.446889	0.436941	0.0137913					4.96333	297.8	0.108467	0.08868	0.097465	0.0982039	0.00991402			4.96333	0.436941	0.0982039
298	0.443447	0.420523	0.447375	0.437115	0.0145027					4.96667	298	0.108178	0.0886	0.097336	0.0980379	0.00980771			4.96667	0.437115	0.0980379
298.2	0.443611	0.418677	0.445795	0.436028	0.0150657					4.97	298.2	0.107598	0.088108	0.097358	0.0976879	0.00974904			4.97	0.436028	0.0976879
298.4	0.444031	0.418148	0.445181	0.435787	0.0152864					4.97333	298.4	0.10733	0.088407	0.097324	0.0976869	0.00946657			4.97333	0.435787	0.0976869
298.6	0.444631	0.419625	0.445261	0.436506	0.0146225					4.97667	298.6	0.105874	0.088102	0.097389	0.0971216	0.00888887			4.97667	0.436506	0.0971216
298.8	0.444611	0.419197	0.444971	0.43626	0.0147778					4.98	298.8	0.10725	0.088205	0.09629	0.0972482	0.00955844			4.98	0.43626	0.0972482
299	0.444451	0.419181	0.444457	0.43603	0.0145914					4.98333	299	0.107264	0.088601	0.096921	0.0975952	0.0093496			4.98333	0.43603	0.0975952
299.2	0.444848	0.420447	0.445638	0.436978	0.0143214					4.98667	299.2	0.10841	0.088601	0.096175	0.0977286	0.00999532			4.98667	0.436978	0.0977286
299.4	0.445064	0.420719	0.446659	0.437481	0.0145379					4.99	299.4	0.109138	0.088608	0.096882	0.0982092	0.010329			4.99	0.437481	0.0982092
299.6	0.445847	0.420739	0.447018	0.437868	0.0148457					4.99333	299.6	0.108901	0.088569	0.09561	0.0976932	0.0103247			4.99333	0.437868	0.0976932
299.8	0.446359	0.420456	0.446918	0.437911	0.0151191					4.99667	299.8	0.108386	0.087803	0.096744	0.0976442	0.0103208			4.99667	0.437911	0.0976442
300	0.446829	0.421505	0.447577	0.438637	0.0148415					5	300	0.108109	0.088132	0.096004	0.0974149	0.0100628			5	0.438637	0.0974149
300.2	0.446854	0.421339	0.446249	0.438147	0.0145596					5.00333	300.2	0.108793	0.088088	0.095981	0.0976206	0.0104493			5.00333	0.438147	0.0976206
300.4	0.446238	0.421726	0.446815	0.43826	0.0143215					5.00667	300.4	0.109655	0.08765	0.095788	0.0976976	0.0111259			5.00667	0.43826	0.0976976
300.6	0.445605	0.422246	0.446585	0.438145	0.0137779					5.01	300.6	0.110537	0.087938	0.095811	0.0980952	0.0114712			5.01	0.438145	0.0980952
300.8	0.446124	0.423575	0.447561	0.439087	0.0134527					5.01333	300.8	0.111151	0.089629	0.096261	0.0990136	0.0110217			5.01333	0.439087	0.0990136
301	0.447324	0.422607	0.446943	0.438958	0.0141617					5.01667	301	0.111667	0.089181	0.09611	0.0989859	0.0115154			5.01667	0.438958	0.0989859
301.2	0.447367	0.4236	0.44773	0.439566	0.0138279					5.02	301.2	0.110773	0.089083	0.097159	0.0990049	0.010962			5.02	0.439566	0.0990049
301.4	0.448091	0.424907	0.446797	0.439932	0.0130278					5.02333	301.4	0.109868	0.089095	0.098192	0.0990516	0.010413			5.02333	0.439932	0.0990516
301.6	0.448597	0.423763	0.447411	0.439924	0.0140081					5.02667	301.6	0.110213	0.088806	0.099709	0.0995759	0.010704			5.02667	0.439924	0.0995759
301.8	0.447943	0.424419	0.447283	0.439882	0.0133951					5.03	301.8	0.109705	0.087714	0.0983	0.0985729	0.0109979			5.03	0.439882	0.0985729
302	0.447357	0.425223	0.448823	0.440468	0.0132226					5.03333	302	0.109937	0.08694	0.098506	0.0984609	0.0114984			5.03333	0.440468	0.0984609
302.2	0.447312	0.42487	0.449508	0.440563	0.0136351					5.03667	302.2	0.110185	0.086868	0.097512	0.0981882	0.011673			5.03667	0.440563	0.0981882
302.4	0.447448	0.424809	0.450068	0.440775	0.0138889					5.04	302.4	0.11057	0.08722	0.096601	0.0981302	0.0117497			5.04	0.440775	0.0981302
302.6	0.445762	0.426642	0.449489	0.440631	0.0122573					5.04333	302.6	0.110632	0.087205	0.095705	0.0978472	0.0118594			5.04333	0.440631	0.0978472
302.8	0.446745	0.425866	0.448716	0.440442	0.0126619					5.04667	302.8	0.111036	0.087465	0.096174	0.0982249	0.0119184			5.04667	0.440442	0.0982249
303	0.446474	0.42588	0.44777	0.440041	0.0122812					5.05	303	0.11066	0.087967	0.097595	0.0987406	0.0113896			5.05	0.440041	0.0987406
303.2	0.446656	0.426637	0.448026	0.44044	0.0119731					5.05333	303.2	0.11089	0.087825	0.097464	0.0987262	0.011584			5.05333	0.44044	0.0987262
303.4	0.447131	0.427043	0.44921	0.441128	0.0122422					5.05667	303.4	0.110351	0.087963	0.097973	0.0987622	0.0112147			5.05667	0.441128	0.0987622
303.6	0.44905	0.426188	0.450479	0.441906	0.0136306					5.06	303.6	0.110101	0.087804	0.098295	0.0987332	0.0111548			5.06	0.441906	0.0987332
303.8	0.449547	0.426197	0.451588	0.442444	0.0141073					5.06333	303.8	0.110785	0.087885	0.097915	0.0988616	0.0114792			5.06333	0.442444	0.0988616
304	0.450164	0.426259	0.452248	0.44289	0.0144408					5.06667	304	0.110892	0.087246	0.097438	0.0985252	0.0118603			5.06667	0.44289	0.0985252
304.2	0.451021	0.425876	0.451802	0.4429	0.0147481					5.07	304.2	0.110842	0.086595	0.097672	0.0983696	0.0121384			5.07	0.4429	0.0983696
304.4	0.450794	0.425473	0.451117	0.442461	0.0147132					5.07333	304.4	0.111491	0.087599	0.097132	0.0987406	0.0120268			5.07333	0.442461	0.0987406
304.6	0.451471	0.425909	0.450427	0.442602	0.0144663					5.07667	304.6	0.111218	0.088211	0.097436	0.0989549	0.0115783			5.07667	0.442602	0.0989549
304.8	0.451287	0.425782	0.449629	0.442233	0.0142708					5.08	304.8	0.110392	0.088396	0.097798	0.0988619	0.0110364			5.08	0.442233	0.0988619
305	0.451328	0.426799	0.4495	0.442542	0.0136647					5.08333	305	0.109732	0.089819	0.097444	0.0989982	0.0100469			5.08333	0.442542	0.0989982
305.2	0.451067	0.426757	0.449637	0.442487	0.0136413					5.08667	305.2	0.11085	0.090285	0.097932	0.0996889	0.0103943			5.08667	0.442487	0.0996889
305.4	0.451518	0.426427	0.449869	0.442605	0.0140345					5.09	305.4	0.11022	0.088136	0.097518	0.0986246	0.0110834			5.09	0.442605	0.0986246
305.6	0.451545	0.426019	0.449504	0.442356	0.014185					5.09333	305.6	0.110536	0.087941	0.097048	0.0985082	0.0113679			5.09333	0.442356	0.0985082
305.8	0.451764	0.426601	0.449239	0.442535	0.0138566					5.09667	305.8	0.11047	0.087392	0.096666	0.0981759	0.0116127			5.09667	0.442535	0.0981759
306	0.451197	0.426192	0.449613	0.442334	0.0140018					5.1	306	0.110121	0.087161	0.097195	0.0981589	0.0115102			5.1	0.442334	0.0981589
306.2	0.450807	0.426331	0.450121	0.44242	0.0139374					5.10333	306.2	0.109596	0.087511	0.096558	0.0978882	0.0111023			5.10333	0.44242	0.0978882
306.4	0.450941	0.427359	0.451199	0.443166	0.0136902					5.10667	306.4	0.109788	0.088917	0.097432	0.0987122	0.0104941			5.10667	0.443166	0.0987122
306.6	0.450106	0.428516	0.451913	0.443512	0.013018					5.11	306.6	0.109561	0.088707	0.096952	0.0984066	0.0105027			5.11	0.443512	0.0984066
306.8	0.448777	0.427849	0.453269	0.443298	0.0135667					5.11333	306.8	0.110239	0.08928	0.097026	0.0988482	0.0105975			5.11333	0.443298	0.0988482
307	0.449737	0.42802	0.452217	0.443325	0.0133121					5.11667	307	0.11115	0.088944	0.097068	0.0990539	0.0112353			5.11667	0.443325	0.0990539
307.2	0.450918	0.428421	0.452839	0.444059	0.0135772					5.12	307.2	0.110769	0.089382	0.098145	0.0994319	0.0107513			5.12	0.444059	0.0994319
307.4	0.451887	0.428716	0.452969	0.444524	0.0137008					5.12333	307.4	0.110338	0.089086	0.098062	0.0991619	0.0106685			5.12333	0.444524	0.0991619
307.6	0.45286	0.427254	0.453243	0.444452	0.0148954					5.12667	307.6	0.110166	0.090169	0.099525	0.0999532	0.0100052			5.12667	0.444452	0.0999532
307.8	0.454807	0.428228	0.453349	0.445461	0.0149423					5.13	307.8	0.109588	0.090218	0.10018	0.0999952	0.00968617			5.13	0.445461	0.0999952
308	0.455595	0.42829	0.453807	0.445897	0.0152746					5.13333	308	0.109881	0.090071	0.099687	0.0998796	0.00990625			5.13333	0.445897	0.0998796
308.2	0.455029	0.428539	0.453341	0.445636	0.0148308					5.13667	308.2	0.109483	0.090075	0.098917	0.0994916	0.0097166			5.13667	0.445636	0.0994916
308.4	0.454971	0.427481	0.452342	0.444931	0.0151695					5.14	308.4	0.110084	0.090889	0.099565	0.100179	0.00961208			5.14	0.444931	0.100179
308.6	0.454871	0.42801	0.452389	0.44509	0.0148437					5.14333	308.6	0.109776	0.090581	0.098717	0.0996912	0.00963436			5.14333	0.44509	0.0996912
308.8	0.454709	0.42799	0.452255	0.444985	0.0147689					5.14667	308.8	0.110489	0.089434	0.096859	0.0989272	0.0106786			5.14667	0.444985	0.0989272
309	0.453922	0.427803	0.453458	0.445061	0.0149477					5.15	309	0.110435	0.090105	0.096834	0.0991246	0.0103566			5.15	0.445061	0.0991246
309.2	0.454385	0.427659	0.453458	0.445167	0.0151697					5.15333	309.2	0.110814	0.089415	0.097123	0.0991172	0.0108378			5.15333	0.445167	0.0991172
309.4	0.453917	0.428971	0.453733	0.44554	0.0143498					5.15667	309.4	0.110907	0.088947	0.09648	0.0987779	0.0111587			5.15667	0.44554	0.0987779
309.6	0.454479	0.429473	0.453074	0.445675	0.0140492					5.16	309.6	0.111694	0.088219	0.097043	0.0989852	0.0118573			5.16	0.445675	0.0989852
309.8	0.45466	0.429209	0.453037	0.445635	0.0142487					5.16333	309.8	0.111129	0.089312	0.098207	0.0995492	0.0109701			5.16333	0.445635	0.0995492
310	0.455645	0.430082	0.452565	0.446097	0.0139549					5.16667	310	0.111	0.08951	0.098513	0.0996742	0.0107918			5.16667	0.446097	0.0996742
310.2	0.456501	0.430098	0.452347	0.446315	0.0141974					5.17	310.2	0.11072	0.090205	0.09749	0.0994716	0.0103999			5.17	0.446315	0.0994716
310.4	0.457271	0.429831	0.452898	0.446667	0.0147432					5.17333	310.4	0.110676	0.090455	0.09615	0.0990936	0.0104268			5.17333	0.446667	0.0990936
310.6	0.456038	0.430957	0.45435	0.447115	0.0140187					5.17667	310.6	0.110744	0.091281	0.096596	0.0995402	0.0100598			5.17667	0.447115	0.0995402
310.8	0.456748	0.431997	0.453819	0.447521	0.013524					5.18	310.8	0.111231	0.091009	0.096752	0.0996639	0.0104206			5.18	0.447521	0.0996639
311	0.456862	0.431649	0.454636	0.447716	0.0139586					5.18333	311	0.111897	0.089896	0.096001	0.0992646	0.0113576			5.18333	0.447716	0.0992646
311.2	0.457572	0.431755	0.454604	0.447977	0.0141268					5.18667	311.2	0.112596	0.089512	0.09669	0.0995992	0.0118136			5.18667	0.447977	0.0995992
311.4	0.456611	0.431832	0.455101	0.447848	0.0138908					5.19	311.4	0.113009	0.088668	0.098211	0.0999626	0.0122645			5.19	0.447848	0.0999626
311.6	0.457733	0.431644	0.454684	0.44802	0.014264					5.19333	311.6	0.113272	0.088841	0.098051	0.100055	0.012338			5.19333	0.44802	0.100055
311.8	0.457236	0.431068	0.456474	0.448259	0.014893					5.19667	311.8	0.112903	0.088745	0.097978	0.0998752	0.0121901			5.19667	0.448259	0.0998752
312	0.45625	0.431768	0.456829	0.448282	0.0143048					5.2	312	0.111941	0.089353	0.098256	0.0998499	0.0113779			5.2	0.448282	0.0998499
312.2	0.455192	0.432123	0.457219	0.448178	0.0139409					5.20333	312.2	0.111358	0.089552	0.098702	0.0998706	0.0109497			5.20333	0.448178	0.0998706
312.4	0.455198	0.432348	0.457436	0.448327	0.0138837					5.20667	312.4	0.1124	0.08998	0.098324	0.100235	0.0113313			5.20667	0.448327	0.100235
312.6	0.455658	0.431475	0.457368	0.448167	0.014481					5.21	312.6	0.112192	0.089226	0.097726	0.0997146	0.0116113			5.21	0.448167	0.0997146
312.8	0.456987	0.431645	0.456979	0.448537	0.0146289					5.21333	312.8	0.112987	0.090294	0.097409	0.10023	0.0116064			5.21333	0.448537	0.10023
313	0.458078	0.4322	0.45679	0.449023	0.0145831					5.21667	313	0.113177	0.089848	0.097972	0.100332	0.0118421			5.21667	0.449023	0.100332
313.2	0.458807	0.432939	0.457407	0.449718	0.0145476					5.22	313.2	0.114274	0.090451	0.096908	0.100544	0.0123206			5.22	0.449718	0.100544
313.4	0.45995	0.433554	0.456948	0.450151	0.0144513					5.22333	313.4	0.113009	0.09146	0.097014	0.100494	0.011188			5.22333	0.450151	0.100494
313.6	0.459573	0.434486	0.457627	0.450562	0.0139562					5.22667	313.6	0.112105	0.091341	0.096826	0.100091	0.0107599			5.22667	0.450562	0.100091
313.8	0.458012	0.433713	0.457299	0.449675	0.0138278					5.23	313.8	0.112882	0.090885	0.097465	0.100411	0.0112903			5.23	0.449675	0.100411
314	0.45791	0.433261	0.457732	0.449634	0.01418					5.23333	314	0.113012	0.091152	0.097666	0.10061	0.0112233			5.23333	0.449634	0.10061
314.2	0.457364	0.432829	0.457906	0.449366	0.0143243					5.23667	314.2	0.112416	0.090654	0.099167	0.100746	0.0109664			5.23667	0.449366	0.100746
314.4	0.458005	0.432357	0.458535	0.449632	0.0149632					5.24	314.4	0.112533	0.090482	0.100313	0.101109	0.0110469			5.24	0.449632	0.101109
314.6	0.457866	0.4324	0.45755	0.449272	0.0146124					5.24333	314.6	0.113769	0.090762	0.101243	0.101925	0.0115185			5.24333	0.449272	0.101925
314.8	0.459232	0.433721	0.458536	0.450496	0.014532					5.24667	314.8	0.111852	0.090667	0.100747	0.101089	0.0105965			5.24667	0.450496	0.101089
315	0.459397	0.433941	0.458307	0.450548	0.0143927					5.25	315	0.111512	0.090555	0.100541	0.100869	0.0104822			5.25	0.450548	0.100869
315.2	0.459958	0.433509	0.4587	0.450722	0.0149204					5.25333	315.2	0.111596	0.090067	0.099305	0.100323	0.0108004			5.25333	0.450722	0.100323
315.4	0.459065	0.433483	0.45856	0.450369	0.0146262					5.25667	315.4	0.111364	0.089055	0.099251	0.0998899	0.0111681			5.25667	0.450369	0.0998899
315.6	0.459954	0.434267	0.460193	0.451471	0.0148999					5.26	315.6	0.110463	0.089273	0.09905	0.0995952	0.0106054			5.26	0.451471	0.0995952
315.8	0.460834	0.435009	0.459929	0.451924	0.0146558					5.26333	315.8	0.11152	0.089465	0.099822	0.100269	0.0110341			5.26333	0.451924	0.100269
316	0.460827	0.435144	0.460425	0.452132	0.0147134					5.26667	316	0.111493	0.089969	0.099762	0.100408	0.0107764			5.26667	0.452132	0.100408
316.2	0.461195	0.436584	0.460146	0.452642	0.0139162					5.27	316.2	0.111648	0.090811	0.100911	0.101123	0.01042			5.27	0.452642	0.101123
316.4	0.462401	0.437001	0.460449	0.453284	0.0141349					5.27333	316.4	0.113766	0.090682	0.100025	0.101491	0.0116115			5.27333	0.453284	0.101491
316.6	0.462048	0.43648	0.459767	0.452765	0.0141493					5.27667	316.6	0.11384	0.091008	0.099719	0.101522	0.0115222			5.27667	0.452765	0.101522
316.8	0.46127	0.435689	0.460082	0.452347	0.0144385					5.28	316.8	0.113609	0.091067	0.09938	0.101352	0.0113995			5.28	0.452347	0.101352
317	0.460899	0.435953	0.458696	0.451849	0.0138106					5.28333	317	0.114559	0.09126	0.09981	0.101876	0.011786			5.28333	0.451849	0.101876
317.2	0.461101	0.436033	0.459172	0.452102	0.0139495					5.28667	317.2	0.115176	0.091178	0.099419	0.101924	0.0121934			5.28667	0.452102	0.101924
317.4	0.460276	0.4354	0.458634	0.451437	0.0139124					5.29	317.4	0.113084	0.092249	0.099566	0.101633	0.01057			5.29	0.451437	0.101633
317.6	0.460175	0.435739	0.45992	0.451945	0.0140351					5.29333	317.6	0.113451	0.091286	0.099994	0.101577	0.0111668			5.29333	0.451945	0.101577
317.8	0.459478	0.436887	0.459538	0.451968	0.0130603					5.29667	317.8	0.11292	0.090823	0.099477	0.101073	0.0111345			5.29667	0.451968	0.101073
318	0.460413	0.437259	0.459932	0.452535	0.0132313					5.3	318	0.112441	0.091051	0.098889	0.100794	0.0108213			5.3	0.452535	0.100794
318.2	0.460051	0.436147	0.460171	0.452123	0.0138358					5.30333	318.2	0.111956	0.090681	0.098424	0.100354	0.0107678			5.30333	0.452123	0.100354
318.4	0.460771	0.437199	0.460787	0.452919	0.0136139					5.30667	318.4	0.112214	0.090335	0.098076	0.100208	0.0110941			5.30667	0.452919	0.100208
318.6	0.462208	0.437297	0.4599	0.453135	0.0137646					5.31	318.6	0.11248	0.09106	0.098093	0.100544	0.0109182			5.31	0.453135	0.100544
318.8	0.462691	0.436677	0.459815	0.453061	0.0142616					5.31333	318.8	0.113483	0.091157	0.098998	0.101213	0.0113264			5.31333	0.453061	0.101213
319	0.463294	0.436356	0.460711	0.453454	0.0148632					5.31667	319	0.113565	0.09033	0.099168	0.101021	0.0117276			5.31667	0.453454	0.101021
319.2	0.463028	0.437309	0.460561	0.453633	0.0141904					5.32	319.2	0.112926	0.090275	0.098966	0.100722	0.011427			5.32	0.453633	0.100722
319.4	0.462945	0.437985	0.460083	0.453671	0.0136596					5.32333	319.4	0.112398	0.089953	0.098831	0.100394	0.0113037			5.32333	0.453671	0.100394
319.6	0.462046	0.437859	0.459185	0.45303	0.0132161					5.32667	319.6	0.112313	0.089774	0.099233	0.10044	0.0113177			5.32667	0.45303	0.10044
319.8	0.462392	0.43768	0.459096	0.453056	0.0134176					5.33	319.8	0.111984	0.089936	0.098226	0.100049	0.0111363			5.33	0.453056	0.100049
320	0.46227	0.437914	0.460084	0.453423	0.0134753					5.33333	320	0.111623	0.089713	0.099028	0.100121	0.0109957			5.33333	0.453423	0.100121
320.2	0.462985	0.438097	0.459562	0.453548	0.01349					5.33667	320.2	0.112887	0.090156	0.099489	0.100844	0.0114258			5.33667	0.453548	0.100844
320.4	0.462947	0.437192	0.459956	0.453365	0.0140858					5.34	320.4	0.114086	0.090838	0.099474	0.101466	0.0117512			5.34	0.453365	0.101466
320.6	0.463972	0.437318	0.462336	0.454542	0.0149388					5.34333	320.6	0.113154	0.090851	0.098693	0.100899	0.0113139			5.34333	0.454542	0.100899
320.8	0.464526	0.437918	0.462588	0.455011	0.0148344					5.34667	320.8	0.112435	0.091032	0.100148	0.101205	0.0107404			5.34667	0.455011	0.101205
321	0.464751	0.437356	0.462016	0.454708	0.0150891					5.35	321	0.113197	0.092091	0.099557	0.101615	0.0107023			5.35	0.454708	0.101615
321.2	0.465556	0.437652	0.461828	0.455012	0.0151493					5.35333	321.2	0.113399	0.091477	0.100117	0.101664	0.0110424			5.35333	0.455012	0.101664
321.4	0.466058	0.437779	0.462861	0.455566	0.0154867					5.35667	321.4	0.113618	0.090785	0.101178	0.10186	0.0114316			5.35667	0.455566	0.10186
321.6	0.466674	0.437892	0.46171	0.455425	0.0153858					5.36	321.6	0.114527	0.090551	0.101915	0.102331	0.0119933			5.36	0.455425	0.102331
321.8	0.466398	0.437268	0.463928	0.455865	0.0161525					5.36333	321.8	0.114868	0.090217	0.102047	0.102377	0.0123287			5.36333	0.455865	0.102377
322	0.466375	0.437807	0.46396	0.456047	0.0158427					5.36667	322	0.114181	0.09012	0.101597	0.101966	0.0120346			5.36667	0.456047	0.101966
322.2	0.466106	0.437811	0.464647	0.456188	0.0159317					5.37	322.2	0.11295	0.090459	0.101174	0.101528	0.0112495			5.37	0.456188	0.101528
322.4	0.465713	0.438119	0.46506	0.456297	0.0157463					5.37333	322.4	0.112296	0.091511	0.101687	0.101831	0.0103931			5.37333	0.456297	0.101831
322.6	0.464825	0.438345	0.465097	0.456089	0.0153674					5.37667	322.6	0.112418	0.092215	0.100705	0.101779	0.0101441			5.37667	0.456089	0.101779
322.8	0.465432	0.439328	0.463938	0.456233	0.0146589					5.38	322.8	0.112549	0.093139	0.100022	0.101903	0.00984065			5.38	0.456233	0.101903
323	0.465875	0.439193	0.464061	0.456376	0.0149088					5.38333	323	0.112996	0.092772	0.100376	0.102048	0.010215			5.38333	0.456376	0.102048
323.2	0.467118	0.438924	0.464746	0.456929	0.0156381					5.38667	323.2	0.113273	0.092165	0.100103	0.101847	0.0106614			5.38667	0.456929	0.101847
323.4	0.467307	0.439258	0.464256	0.45694	0.0153891					5.39	323.4	0.113489	0.091489	0.099207	0.101395	0.0111618			5.39	0.45694	0.101395
323.6	0.467121	0.439804	0.464847	0.457257	0.0151577					5.39333	323.6	0.113426	0.091385	0.098685	0.101165	0.0112277			5.39333	0.457257	0.101165
323.8	0.466762	0.440407	0.463873	0.457014	0.0144544					5.39667	323.8	0.113277	0.090327	0.099739	0.101114	0.0115365			5.39667	0.457014	0.101114
324	0.46615	0.440488	0.464458	0.457032	0.0143525					5.4	324	0.113457	0.090755	0.099535	0.101249	0.0114475			5.4	0.457032	0.101249
324.2	0.465524	0.441602	0.464394	0.457173	0.013497					5.40333	324.2	0.113973	0.091457	0.100349	0.101926	0.0113404			5.40333	0.457173	0.101926
324.4	0.466542	0.441837	0.464411	0.457597	0.0136898					5.40667	324.4	0.114246	0.091086	0.100505	0.101946	0.0116469			5.40667	0.457597	0.101946
324.6	0.466783	0.441731	0.465573	0.458029	0.0141274					5.41	324.6	0.114466	0.0907	0.101464	0.10221	0.0119004			5.41	0.458029	0.10221
324.8	0.466353	0.442148	0.466202	0.458234	0.0139314					5.41333	324.8	0.114699	0.09155	0.100987	0.102412	0.0116399			5.41333	0.458234	0.102412
325	0.467331	0.442362	0.46598	0.458558	0.0140421					5.41667	325	0.113468	0.091534	0.101095	0.102032	0.0109968			5.41667	0.458558	0.102032
325.2	0.466338	0.442405	0.465854	0.458199	0.0136801					5.42	325.2	0.113004	0.091457	0.101181	0.101881	0.0107904			5.42	0.458199	0.101881
325.4	0.465922	0.44187	0.466193	0.457995	0.0139653					5.42333	325.4	0.112486	0.091381	0.100549	0.101472	0.0105826			5.42333	0.457995	0.101472
325.6	0.465672	0.441686	0.465837	0.457732	0.0138962					5.42667	325.6	0.112554	0.092435	0.099823	0.101604	0.0101769			5.42667	0.457732	0.101604
325.8	0.468082	0.439774	0.465948	0.457935	0.0157638					5.43	325.8	0.11185	0.091801	0.099306	0.100986	0.0101293			5.43	0.457935	0.100986
326	0.467865	0.440119	0.465956	0.45798	0.0154975					5.43333	326	0.112086	0.091007	0.09898	0.100691	0.010643			5.43333	0.45798	0.100691
326.2	0.469928	0.439694	0.466734	0.458785	0.0166105					5.43667	326.2	0.112644	0.090038	0.09832	0.100334	0.0114366			5.43667	0.458785	0.100334
326.4	0.469735	0.4399	0.46719	0.458942	0.0165396					5.44	326.4	0.112144	0.091131	0.098199	0.100491	0.0106922			5.44	0.458942	0.100491
326.6	0.470341	0.439987	0.466388	0.458905	0.0165025					5.44333	326.6	0.11283	0.090141	0.098708	0.10056	0.0114571			5.44333	0.458905	0.10056
326.8	0.469496	0.441432	0.467502	0.459477	0.0156589					5.44667	326.8	0.112949	0.091228	0.09889	0.101022	0.0110162			5.44667	0.459477	0.101022
327	0.468842	0.441675	0.467555	0.459357	0.0153269					5.45	327	0.11352	0.091133	0.100047	0.101567	0.0112704			5.45	0.459357	0.101567
327.2	0.467549	0.441891	0.467182	0.458874	0.0147089					5.45333	327.2	0.112225	0.092862	0.101815	0.102301	0.00969048			5.45333	0.458874	0.102301
327.4	0.467818	0.442101	0.466558	0.458826	0.0144977					5.45667	327.4	0.113577	0.092817	0.102485	0.10296	0.010388			5.45667	0.458826	0.10296
327.6	0.467715	0.44195	0.467711	0.459125	0.0148743					5.46	327.6	0.112776	0.093865	0.102226	0.102956	0.00947644			5.46	0.459125	0.102956
327.8	0.468204	0.442268	0.467635	0.459369	0.0148126					5.46333	327.8	0.113834	0.09282	0.102112	0.102922	0.0105302			5.46333	0.459369	0.102922
328	0.46891	0.441839	0.467165	0.459305	0.0151509					5.46667	328	0.11425	0.093539	0.101132	0.102974	0.0104774			5.46667	0.459305	0.102974
328.2	0.469671	0.442259	0.467486	0.459805	0.0152348					5.47	328.2	0.115205	0.09346	0.100456	0.10304	0.0111003			5.47	0.459805	0.10304
328.4	0.469231	0.442402	0.467512	0.459715	0.0150181					5.47333	328.4	0.113892	0.093536	0.100162	0.10253	0.0103824			5.47333	0.459715	0.10253
328.6	0.469636	0.443362	0.466819	0.459939	0.014425					5.47667	328.6	0.114004	0.093909	0.100889	0.102934	0.0102022			5.47667	0.459939	0.102934
328.8	0.469391	0.443431	0.466751	0.459858	0.014287					5.48	328.8	0.113409	0.094717	0.101618	0.103248	0.00945184			5.48	0.459858	0.103248
329	0.469703	0.443071	0.467849	0.460208	0.0148697					5.48333	329	0.112385	0.095227	0.10266	0.103424	0.00860432			5.48333	0.460208	0.103424
329.2	0.469439	0.443846	0.46832	0.460535	0.0144639					5.48667	329.2	0.112406	0.094207	0.102585	0.103066	0.00910888			5.48667	0.460535	0.103066
329.4	0.470233	0.443522	0.468161	0.460639	0.0148596					5.49	329.4	0.112656	0.094384	0.102574	0.103205	0.00915216			5.49	0.460639	0.103205
329.6	0.469879	0.442774	0.469125	0.460593	0.015436					5.49333	329.6	0.112399	0.093077	0.102028	0.102501	0.00966954			5.49333	0.460593	0.102501
329.8	0.470038	0.442666	0.468514	0.460406	0.0153822					5.49667	329.8	0.11243	0.092776	0.100759	0.101988	0.00988434			5.49667	0.460406	0.101988
330	0.469602	0.443821	0.467478	0.4603	0.014311					5.5	330	0.112614	0.092863	0.100428	0.101968	0.00996503			5.5	0.4603	0.101968
330.2	0.469949	0.443399	0.467918	0.460422	0.0147773					5.50333	330.2	0.112841	0.093125	0.099964	0.101977	0.0100107			5.50333	0.460422	0.101977
330.4	0.471746	0.44463	0.468226	0.461534	0.0147447					5.50667	330.4	0.114039	0.092411	0.101025	0.102492	0.0108882			5.50667	0.461534	0.102492
330.6	0.47274	0.445526	0.467373	0.46188	0.0144147					5.51	330.6	0.114272	0.0934	0.101883	0.103185	0.0104966			5.51	0.46188	0.103185
330.8	0.473391	0.446512	0.468612	0.462838	0.0143395					5.51333	330.8	0.114394	0.094151	0.102618	0.103721	0.0101663			5.51333	0.462838	0.103721
331	0.473593	0.447553	0.469672	0.463606	0.0140399					5.51667	331	0.115798	0.093425	0.102372	0.103865	0.0112608			5.51667	0.463606	0.103865
331.2	0.473873	0.447091	0.469603	0.463522	0.0143892					5.52	331.2	0.115127	0.094018	0.101867	0.103671	0.0106693			5.52	0.463522	0.103671
331.4	0.472376	0.447279	0.470176	0.463277	0.0138983					5.52333	331.4	0.114233	0.093733	0.101804	0.103257	0.0103268			5.52333	0.463277	0.103257
331.6	0.472562	0.4475	0.471025	0.463696	0.0140469					5.52667	331.6	0.113918	0.093663	0.101871	0.103151	0.0101878			5.52667	0.463696	0.103151
331.8	0.471648	0.446381	0.469922	0.46265	0.0141161					5.53	331.8	0.113307	0.092621	0.101369	0.102432	0.0103838			5.53	0.46265	0.102432
332	0.47293	0.445352	0.469812	0.462698	0.0151028					5.53333	332	0.113123	0.092809	0.101595	0.102509	0.0101876			5.53333	0.462698	0.102509
332.2	0.472769	0.446112	0.469913	0.462931	0.0146358					5.53667	332.2	0.114088	0.092652	0.10292	0.10322	0.010721			5.53667	0.462931	0.10322
332.4	0.473182	0.445773	0.47016	0.463038	0.0150284					5.54	332.4	0.113991	0.092401	0.101305	0.102566	0.0108499			5.54	0.463038	0.102566
332.6	0.473105	0.445927	0.469704	0.462912	0.0148074					5.54333	332.6	0.114678	0.092116	0.101963	0.102919	0.0113112			5.54333	0.462912	0.102919
332.8	0.473738	0.445535	0.470418	0.46323	0.0154143					5.54667	332.8	0.116281	0.092475	0.101964	0.103573	0.0119842			5.54667	0.46323	0.103573
333	0.473056	0.446328	0.471597	0.46366	0.015028					5.55	333	0.116497	0.092861	0.102166	0.103841	0.0119066			5.55	0.46366	0.103841
333.2	0.474309	0.446114	0.471257	0.463893	0.0154728					5.55333	333.2	0.11594	0.093225	0.101706	0.103624	0.0114781			5.55333	0.463893	0.103624
333.4	0.47453	0.446305	0.470716	0.46385	0.0153139					5.55667	333.4	0.116063	0.094415	0.102858	0.104445	0.0109108			5.55667	0.46385	0.104445
333.6	0.474709	0.446377	0.470944	0.46401	0.0153862					5.56	333.6	0.11609	0.093755	0.101803	0.103883	0.0113116			5.56	0.46401	0.103883
333.8	0.474715	0.447165	0.471369	0.464416	0.0150335					5.56333	333.8	0.115054	0.094112	0.103108	0.104091	0.0105054			5.56333	0.464416	0.104091
334	0.474994	0.447073	0.470405	0.464157	0.0149723					5.56667	334	0.114177	0.093989	0.103388	0.103851	0.0101018			5.56667	0.464157	0.103851
334.2	0.475359	0.447766	0.47056	0.464562	0.0147421					5.57	334.2	0.113841	0.093878	0.104037	0.103919	0.00998188			5.57	0.464562	0.103919
334.4	0.475407	0.447524	0.471175	0.464702	0.0150263					5.57333	334.4	0.113437	0.093418	0.104607	0.103821	0.0100325			5.57333	0.464702	0.103821
334.6	0.476423	0.446992	0.472402	0.465272	0.0159584					5.57667	334.6	0.113155	0.092734	0.104821	0.10357	0.0102677			5.57667	0.465272	0.10357
334.8	0.476553	0.447363	0.472717	0.465544	0.0158619					5.58	334.8	0.114144	0.092238	0.103524	0.103302	0.0109545			5.58	0.465544	0.103302
335	0.476743	0.447168	0.473308	0.46574	0.016175					5.58333	335	0.114233	0.092046	0.103167	0.103149	0.0110934			5.58333	0.46574	0.103149
335.2	0.475841	0.446233	0.473593	0.465222	0.0164836					5.58667	335.2	0.115153	0.091498	0.102626	0.103092	0.0118342			5.58667	0.465222	0.103092
335.4	0.475994	0.447219	0.47368	0.465631	0.0159872					5.59	335.4	0.116186	0.090676	0.102423	0.103095	0.0127681			5.59	0.465631	0.103095
335.6	0.476067	0.447747	0.473189	0.465668	0.0155863					5.59333	335.6	0.115747	0.091259	0.1022	0.103069	0.0122669			5.59333	0.465668	0.103069
335.8	0.476811	0.448464	0.471849	0.465708	0.0151384					5.59667	335.8	0.115016	0.091682	0.103505	0.103401	0.0116672			5.59667	0.465708	0.103401
336	0.477823	0.448866	0.472449	0.466379	0.0154032					5.6	336	0.115568	0.091473	0.103662	0.103568	0.0120476			5.6	0.466379	0.103568
336.2	0.478121	0.45027	0.472244	0.466878	0.0146803					5.60333	336.2	0.11558	0.091948	0.103768	0.103765	0.0118159			5.60333	0.466878	0.103765
336.4	0.478564	0.450029	0.472887	0.46716	0.015105					5.60667	336.4	0.116363	0.092664	0.103656	0.104228	0.0118597			5.60667	0.46716	0.104228
336.6	0.477963	0.450202	0.47274	0.466968	0.014753					5.61	336.6	0.116866	0.093887	0.104715	0.105156	0.0114957			5.61	0.466968	0.105156
336.8	0.477111	0.448865	0.473553	0.46651	0.0153839					5.61333	336.8	0.116603	0.094144	0.103643	0.104797	0.0112737			5.61333	0.46651	0.104797
337	0.476051	0.44904	0.47318	0.46609	0.0148356					5.61667	337	0.116643	0.093026	0.102404	0.104024	0.0118914			5.61667	0.46609	0.104024
337.2	0.476121	0.44875	0.474908	0.466593	0.0154644					5.62	337.2	0.115579	0.093133	0.102402	0.103705	0.0112794			5.62	0.466593	0.103705
337.4	0.475817	0.448103	0.474324	0.466081	0.0155876					5.62333	337.4	0.115698	0.093334	0.101915	0.103649	0.0112822			5.62333	0.466081	0.103649
337.6	0.476564	0.447606	0.474571	0.466247	0.0161743					5.62667	337.6	0.115853	0.092847	0.101243	0.103314	0.0116419			5.62667	0.466247	0.103314
337.8	0.477104	0.448439	0.474517	0.466687	0.0158558					5.63	337.8	0.116126	0.092775	0.101676	0.103526	0.0117847			5.63	0.466687	0.103526
338	0.478236	0.448138	0.475031	0.467135	0.0165297					5.63333	338	0.116909	0.094012	0.102867	0.104596	0.0115458			5.63333	0.467135	0.104596
338.2	0.479092	0.448032	0.473075	0.466733	0.0164726					5.63667	338.2	0.117954	0.093839	0.102132	0.104642	0.0122517			5.63667	0.466733	0.104642
338.4	0.479398	0.448238	0.47335	0.466995	0.0165234					5.64	338.4	0.117408	0.093092	0.102188	0.104229	0.0122857			5.64	0.466995	0.104229
338.6	0.479938	0.449288	0.473679	0.467635	0.0161942					5.64333	338.6	0.117542	0.093484	0.10268	0.104569	0.0121395			5.64333	0.467635	0.104569
338.8	0.480476	0.449737	0.47439	0.468201	0.0162773					5.64667	338.8	0.117314	0.093376	0.102529	0.104406	0.0120788			5.64667	0.468201	0.104406
339	0.48057	0.449883	0.474107	0.468187	0.0161775					5.65	339	0.11599	0.09385	0.102535	0.104125	0.0111552			5.65	0.468187	0.104125
339.2	0.479424	0.449636	0.476069	0.468376	0.0163161					5.65333	339.2	0.116251	0.093688	0.103144	0.104361	0.0113305			5.65333	0.468376	0.104361
339.4	0.47965	0.451305	0.476779	0.469245	0.0156024					5.65667	339.4	0.115777	0.094358	0.103184	0.10444	0.0107644			5.65667	0.469245	0.10444
339.6	0.479566	0.452265	0.476607	0.469479	0.0149813					5.66	339.6	0.115767	0.094086	0.102996	0.104283	0.0108975			5.66	0.469479	0.104283
339.8	0.478943	0.452133	0.477	0.469359	0.0149495					5.66333	339.8	0.115731	0.092924	0.102941	0.103865	0.0114314			5.66333	0.469359	0.103865
340	0.478952	0.453101	0.476043	0.469365	0.0141602					5.66667	340	0.116266	0.091586	0.102408	0.10342	0.0123709			5.66667	0.469365	0.10342
340.2	0.479846	0.453081	0.475854	0.469594	0.014439					5.67	340.2	0.116177	0.092006	0.102664	0.103616	0.0121134			5.67	0.469594	0.103616
340.4	0.480689	0.453006	0.474193	0.469296	0.0144766					5.67333	340.4	0.115996	0.092858	0.103612	0.104155	0.0115784			5.67333	0.469296	0.104155
340.6	0.480647	0.451997	0.474351	0.468998	0.0150564					5.67667	340.6	0.115996	0.093084	0.103496	0.104192	0.0114717			5.67667	0.468998	0.104192
340.8	0.481011	0.45137	0.474195	0.468859	0.0155243					5.68	340.8	0.116365	0.093491	0.103374	0.10441	0.011472			5.68	0.468859	0.10441
341	0.480809	0.451072	0.475503	0.469128	0.0158604					5.68333	341	0.116117	0.09407	0.104106	0.104764	0.0110381			5.68333	0.469128	0.104764
341.2	0.480278	0.4519	0.474893	0.469024	0.015072					5.68667	341.2	0.115615	0.093198	0.103718	0.104177	0.0112154			5.68667	0.469024	0.104177
341.4	0.478986	0.451961	0.476038	0.468995	0.0148253					5.69	341.4	0.115749	0.092315	0.103738	0.103934	0.0117181			5.69	0.468995	0.103934
341.6	0.47848	0.452289	0.47588	0.468883	0.0144295					5.69333	341.6	0.115615	0.092112	0.10379	0.103839	0.0117514			5.69333	0.468883	0.103839
341.8	0.479353	0.453491	0.477185	0.47001	0.0143466					5.69667	341.8	0.115478	0.091892	0.103541	0.103637	0.0117931			5.69667	0.47001	0.103637
342	0.479196	0.452884	0.477808	0.469963	0.0148068					5.7	342	0.115548	0.092813	0.103587	0.103983	0.0113725			5.7	0.469963	0.103983
342.2	0.479911	0.452343	0.477218	0.469824	0.0151988					5.70333	342.2	0.115451	0.093556	0.103944	0.104317	0.0109521			5.70333	0.469824	0.104317
342.4	0.481364	0.451376	0.478032	0.470257	0.0164364					5.70667	342.4	0.115465	0.09363	0.102803	0.103966	0.0109637			5.70667	0.470257	0.103966
342.6	0.482232	0.451325	0.479441	0.470999	0.0170955					5.71	342.6	0.116116	0.093085	0.102479	0.103893	0.0115803			5.71	0.470999	0.103893
342.8	0.482522	0.45091	0.479035	0.470822	0.0173325					5.71333	342.8	0.116522	0.093553	0.10303	0.104368	0.0115427			5.71333	0.470822	0.104368
343	0.483298	0.451932	0.478692	0.471307	0.0169368					5.71667	343	0.116329	0.093562	0.102505	0.104132	0.0114702			5.71667	0.471307	0.104132
343.2	0.48341	0.452255	0.480122	0.471929	0.0171173					5.72	343.2	0.117338	0.09448	0.102258	0.104692	0.0116216			5.72	0.471929	0.104692
343.4	0.483763	0.452882	0.480557	0.472401	0.0169795					5.72333	343.4	0.117964	0.094342	0.103063	0.105123	0.0119448			5.72333	0.472401	0.105123
343.6	0.483837	0.454023	0.480147	0.472669	0.016253					5.72667	343.6	0.118194	0.09528	0.103388	0.105621	0.0116189			5.72667	0.472669	0.105621
343.8	0.483203	0.45421	0.480005	0.472473	0.0158966					5.73	343.8	0.118818	0.095665	0.103666	0.10605	0.011759			5.73	0.472473	0.10605
344	0.483439	0.453691	0.479598	0.472243	0.0161806					5.73333	344	0.119436	0.094666	0.103976	0.106026	0.0125114			5.73333	0.472243	0.106026
344.2	0.483348	0.454945	0.479578	0.472624	0.0154258					5.73667	344.2	0.118869	0.094064	0.103897	0.10561	0.0124907			5.73667	0.472624	0.10561
344.4	0.483262	0.455736	0.479556	0.472851	0.0149377					5.74	344.4	0.119086	0.094481	0.104164	0.10591	0.012395			5.74	0.472851	0.10591
344.6	0.483283	0.455431	0.479701	0.472805	0.0151525					5.74333	344.6	0.117934	0.094359	0.103703	0.105332	0.0118715			5.74333	0.472805	0.105332
344.8	0.483921	0.456326	0.480392	0.473546	0.0150173					5.74667	344.8	0.117155	0.094546	0.10373	0.105144	0.0113704			5.74667	0.473546	0.105144
345	0.483842	0.456793	0.481277	0.473971	0.0149315					5.75	345	0.116674	0.095415	0.103778	0.105289	0.0107096			5.75	0.473971	0.105289
345.2	0.484417	0.455578	0.48117	0.473722	0.0157965					5.75333	345.2	0.11674	0.094617	0.104181	0.105179	0.0110951			5.75333	0.473722	0.105179
345.4	0.483866	0.454958	0.480613	0.473146	0.0158347					5.75667	345.4	0.116043	0.094952	0.10292	0.104638	0.0106498			5.75667	0.473146	0.104638
345.6	0.484263	0.454544	0.48095	0.473252	0.0162864					5.76	345.6	0.117119	0.094666	0.103461	0.105082	0.0113138			5.76	0.473252	0.105082
345.8	0.484406	0.454211	0.48007	0.472896	0.016326					5.76333	345.8	0.116016	0.094308	0.10393	0.104751	0.0108771			5.76333	0.472896	0.104751
346	0.48527	0.454164	0.480601	0.473345	0.0167745					5.76667	346	0.116424	0.09465	0.103453	0.104842	0.0109531			5.76667	0.473345	0.104842
346.2	0.484905	0.454677	0.480212	0.473265	0.0162675					5.77	346.2	0.117035	0.095006	0.103375	0.105139	0.0111197			5.77	0.473265	0.105139
346.4	0.486281	0.45493	0.480281	0.473831	0.0166411					5.77333	346.4	0.116929	0.095524	0.104931	0.105795	0.0107284			5.77333	0.473831	0.105795
346.6	0.485068	0.455151	0.479641	0.473287	0.0159386					5.77667	346.6	0.116117	0.094979	0.104274	0.105123	0.0105944			5.77667	0.473287	0.105123
346.8	0.485415	0.454941	0.480729	0.473695	0.0164096					5.78	346.8	0.117072	0.094791	0.103963	0.105275	0.0111982			5.78	0.473695	0.105275
347	0.484408	0.455881	0.479448	0.473246	0.0152414					5.78333	347	0.116912	0.09438	0.103934	0.105075	0.0113091			5.78333	0.473246	0.105075
347.2	0.48494	0.457504	0.480416	0.474287	0.0147092					5.78667	347.2	0.11672	0.093644	0.103873	0.104746	0.0115626			5.78667	0.474287	0.104746
347.4	0.484322	0.457312	0.480659	0.474098	0.0146517					5.79	347.4	0.116488	0.092841	0.103049	0.104126	0.0118601			5.79	0.474098	0.104126
347.6	0.485357	0.457629	0.481124	0.474703	0.0149375					5.79333	347.6	0.11604	0.093116	0.104469	0.104542	0.011462			5.79333	0.474703	0.104542
347.8	0.484605	0.458805	0.480139	0.474516	0.0137884					5.79667	347.8	0.116156	0.094139	0.103715	0.10467	0.0110394			5.79667	0.474516	0.10467
348	0.485216	0.459256	0.481513	0.475328	0.0140417					5.8	348	0.116542	0.093833	0.105134	0.10517	0.0113544			5.8	0.475328	0.10517
348.2	0.485379	0.458231	0.481841	0.47515	0.014759					5.80333	348.2	0.116278	0.094946	0.105416	0.105547	0.0106664			5.80333	0.47515	0.105547
348.4	0.485588	0.458004	0.481663	0.475085	0.0149222					5.80667	348.4	0.117197	0.094785	0.106046	0.106009	0.0112059			5.80667	0.475085	0.106009
348.6	0.485558	0.457056	0.48249	0.475035	0.0156454					5.81	348.6	0.117204	0.095426	0.104903	0.105844	0.0109193			5.81	0.475035	0.105844
348.8	0.487186	0.457289	0.483654	0.476043	0.0163372					5.81333	348.8	0.118163	0.094576	0.105337	0.106025	0.0118084			5.81333	0.476043	0.106025
349	0.486716	0.45694	0.4832	0.475619	0.0162714					5.81667	349	0.117438	0.094924	0.104762	0.105708	0.0112866			5.81667	0.475619	0.105708
349.2	0.486796	0.457465	0.482115	0.475459	0.0157578					5.82	349.2	0.117	0.094242	0.104573	0.105272	0.0113949			5.82	0.475459	0.105272
349.4	0.487405	0.458547	0.482266	0.476073	0.0153936					5.82333	349.4	0.116968	0.093704	0.104535	0.105069	0.011641			5.82333	0.476073	0.105069
349.6	0.487657	0.459817	0.481942	0.476472	0.014704					5.82667	349.6	0.117958	0.09322	0.10491	0.105363	0.0123751			5.82667	0.476472	0.105363
349.8	0.486585	0.459733	0.481585	0.475968	0.0142802					5.83	349.8	0.117299	0.09321	0.104435	0.104981	0.0120536			5.83	0.475968	0.104981
350	0.487243	0.459445	0.482396	0.476361	0.0148491					5.83333	350	0.117268	0.093804	0.104967	0.105346	0.0117364			5.83333	0.476361	0.105346
350.2	0.487796	0.45864	0.482049	0.476162	0.0154439					5.83667	350.2	0.11889	0.093783	0.105416	0.10603	0.0125646			5.83667	0.476162	0.10603
350.4	0.487727	0.458439	0.482423	0.476196	0.0156053					5.84	350.4	0.118521	0.094606	0.103715	0.105614	0.0120699			5.84	0.476196	0.105614
350.6	0.488899	0.458307	0.482506	0.476571	0.0161366					5.84333	350.6	0.118577	0.094694	0.104756	0.106009	0.0119905			5.84333	0.476571	0.106009
350.8	0.489748	0.458548	0.481976	0.476757	0.0162415					5.84667	350.8	0.118074	0.095589	0.105675	0.106446	0.0112622			5.84667	0.476757	0.106446
351	0.489862	0.458526	0.481223	0.476537	0.016185					5.85	351	0.117731	0.09491	0.104785	0.105809	0.0114447			5.85	0.476537	0.105809
351.2	0.489719	0.459732	0.481649	0.477033	0.0155172					5.85333	351.2	0.115981	0.095465	0.104099	0.105182	0.0103006			5.85333	0.477033	0.105182
351.4	0.490533	0.459629	0.482306	0.477489	0.0160051					5.85667	351.4	0.116641	0.095813	0.105386	0.105947	0.0104252			5.85667	0.477489	0.105947
351.6	0.489751	0.459951	0.482298	0.477333	0.0155079					5.86	351.6	0.117087	0.096289	0.103962	0.105779	0.0105173			5.86	0.477333	0.105779
351.8	0.489921	0.459753	0.482517	0.477397	0.0157222					5.86333	351.8	0.117082	0.09551	0.103593	0.105395	0.0108982			5.86333	0.477397	0.105395
352	0.49063	0.459648	0.482857	0.477712	0.0161191					5.86667	352	0.117639	0.095855	0.104117	0.10587	0.0109972			5.86667	0.477712	0.10587
352.2	0.491295	0.458591	0.484209	0.478032	0.0172049					5.87	352.2	0.117831	0.09658	0.103999	0.106137	0.0107854			5.87	0.478032	0.106137
352.4	0.490616	0.458716	0.483194	0.477509	0.0166927					5.87333	352.4	0.117147	0.095606	0.103566	0.10544	0.0108919			5.87333	0.477509	0.10544
352.6	0.490549	0.458994	0.484978	0.478174	0.016842					5.87667	352.6	0.116518	0.095061	0.10425	0.105276	0.0107651			5.87667	0.478174	0.105276
352.8	0.490018	0.458813	0.485739	0.47819	0.0169168					5.88	352.8	0.116669	0.095153	0.1045	0.105441	0.0107886			5.88	0.47819	0.105441
353	0.490202	0.459645	0.486576	0.478808	0.0166941					5.88333	353	0.117181	0.094996	0.103896	0.105358	0.0111643			5.88333	0.478808	0.105358
353.2	0.489521	0.459722	0.486406	0.47855	0.0163795					5.88667	353.2	0.117817	0.094669	0.103951	0.105479	0.0116492			5.88667	0.47855	0.105479
353.4	0.489596	0.460256	0.487186	0.479013	0.0162884					5.89	353.4	0.11825	0.094992	0.10491	0.106051	0.0116707			5.89	0.479013	0.106051
353.6	0.489839	0.460056	0.485352	0.478416	0.0160574					5.89333	353.6	0.118014	0.09431	0.105064	0.105796	0.0118688			5.89333	0.478416	0.105796
353.8	0.49072	0.460195	0.485415	0.478777	0.0163093					5.89667	353.8	0.117954	0.09405	0.10499	0.105665	0.0119661			5.89667	0.478777	0.105665
354	0.490409	0.46065	0.485704	0.478921	0.0159971					5.9	354	0.117582	0.094306	0.105206	0.105698	0.0116456			5.9	0.478921	0.105698
354.2	0.491678	0.461138	0.484585	0.479134	0.0159831					5.90333	354.2	0.116877	0.093919	0.105052	0.105283	0.0114806			5.90333	0.479134	0.105283
354.4	0.490521	0.462454	0.485002	0.479326	0.0148696					5.90667	354.4	0.11629	0.094017	0.104055	0.104787	0.0111544			5.90667	0.479326	0.104787
354.6	0.491138	0.462816	0.484967	0.47964	0.0148934					5.91	354.6	0.116539	0.095331	0.103455	0.105108	0.0107001			5.91	0.47964	0.105108
354.8	0.490399	0.463269	0.486068	0.479912	0.014575					5.91333	354.8	0.117326	0.095179	0.102971	0.105159	0.0112342			5.91333	0.479912	0.105159
355	0.490802	0.46306	0.485654	0.479839	0.014757					5.91667	355	0.117416	0.095122	0.10301	0.105183	0.0113045			5.91667	0.479839	0.105183
355.2	0.490011	0.463974	0.488095	0.480693	0.014511					5.92	355.2	0.117925	0.094829	0.103508	0.105421	0.011666			5.92	0.480693	0.105421
355.4	0.491567	0.461723	0.488247	0.480512	0.0163565					5.92333	355.4	0.118203	0.09541	0.104383	0.105999	0.0114819			5.92333	0.480512	0.105999
355.6	0.490735	0.461947	0.489021	0.480568	0.0161487					5.92667	355.6	0.118858	0.095608	0.104913	0.10646	0.0117018			5.92667	0.480568	0.10646
355.8	0.491858	0.461783	0.48666	0.4801	0.0160748					5.93	355.8	0.119462	0.096333	0.105802	0.107199	0.0116275			5.93	0.4801	0.107199
356	0.492443	0.461936	0.486581	0.48032	0.0161886					5.93333	356	0.119487	0.095921	0.106296	0.107235	0.0118109			5.93333	0.48032	0.107235
356.2	0.493628	0.460664	0.485087	0.479793	0.0171078					5.93667	356.2	0.119759	0.096273	0.106519	0.107517	0.0117746			5.93667	0.479793	0.107517
356.4	0.493332	0.46249	0.485704	0.480509	0.016064					5.94	356.4	0.119717	0.096226	0.106867	0.107603	0.0117626			5.94	0.480509	0.107603
356.6	0.494511	0.461656	0.486419	0.480862	0.0171179					5.94333	356.6	0.118825	0.094874	0.106405	0.106701	0.0119781			5.94333	0.480862	0.106701
356.8	0.493373	0.462351	0.488075	0.481266	0.016594					5.94667	356.8	0.117691	0.094365	0.105953	0.106003	0.0116629			5.94667	0.481266	0.106003
357	0.492653	0.461993	0.488508	0.481051	0.0166346					5.95	357	0.118458	0.094474	0.105723	0.106218	0.0119995			5.95	0.481051	0.106218
357.2	0.492045	0.463499	0.488982	0.481509	0.0156718					5.95333	357.2	0.118897	0.094573	0.10576	0.10641	0.0121749			5.95333	0.481509	0.10641
357.4	0.493335	0.462831	0.488253	0.481473	0.0163432					5.95667	357.4	0.119125	0.094698	0.104716	0.10618	0.0122789			5.95667	0.481473	0.10618
357.6	0.493018	0.463918	0.488361	0.481766	0.0156309					5.96	357.6	0.119511	0.095657	0.105107	0.106758	0.0120123			5.96	0.481766	0.106758
357.8	0.493645	0.463993	0.489137	0.482258	0.015978					5.96333	357.8	0.11902	0.095758	0.105648	0.106809	0.0116742			5.96333	0.482258	0.106809
358	0.493909	0.465137	0.489494	0.482847	0.0154951					5.96667	358	0.118785	0.096841	0.105949	0.107192	0.0110245			5.96667	0.482847	0.107192
358.2	0.494676	0.464494	0.490663	0.483278	0.0163904					5.97	358.2	0.118603	0.097113	0.105325	0.107014	0.0108439			5.97	0.483278	0.107014
358.4	0.494145	0.465845	0.491586	0.483859	0.0156527					5.97333	358.4	0.119207	0.095928	0.10504	0.106725	0.0117305			5.97333	0.483859	0.106725
358.6	0.494562	0.465844	0.491365	0.483924	0.0157388					5.97667	358.6	0.11946	0.095615	0.105568	0.106881	0.0119764			5.97667	0.483924	0.106881
358.8	0.495112	0.465781	0.491084	0.483992	0.0158996					5.98	358.8	0.120293	0.09697	0.10507	0.107444	0.0118412			5.98	0.483992	0.107444
359	0.495371	0.465984	0.491109	0.484155	0.0158799					5.98333	359	0.119726	0.09685	0.105065	0.107214	0.0115882			5.98333	0.484155	0.107214
359.2	0.494628	0.46583	0.489978	0.483479	0.01546					5.98667	359.2	0.118331	0.095678	0.106025	0.106678	0.0113405			5.98667	0.483479	0.106678
359.4	0.494962	0.464245	0.489198	0.482802	0.0163269					5.99	359.4	0.117068	0.096855	0.106732	0.106885	0.0101072			5.99	0.482802	0.106885
359.6	0.494754	0.464746	0.488453	0.482651	0.015823					5.99333	359.6	0.116828	0.097793	0.105864	0.106828	0.00955391			5.99333	0.482651	0.106828
359.8	0.494939	0.464791	0.488129	0.48262	0.0158111					5.99667	359.8	0.116224	0.096316	0.105102	0.105881	0.00997666			5.99667	0.48262	0.105881
360	0.494768	0.464371	0.487307	0.482149	0.0158414					6	360	0.1165	0.096654	0.104953	0.106036	0.00996704			6	0.482149	0.106036
360.2	0.495418	0.465205	0.487216	0.482613	0.0156236					6.00333	360.2	0.116929	0.097457	0.104683	0.106356	0.0098431			6.00333	0.482613	0.106356
360.4	0.495448	0.466673	0.488564	0.483562	0.0150256					6.00667	360.4	0.118162	0.096478	0.104497	0.106379	0.0109637			6.00667	0.483562	0.106379
360.6	0.496061	0.465733	0.488713	0.483502	0.0158212					6.01	360.6	0.118726	0.09607	0.10426	0.106352	0.0114718			6.01	0.483502	0.106352
360.8	0.496715	0.465942	0.489005	0.483887	0.0160121					6.01333	360.8	0.11939	0.096403	0.105757	0.107183	0.0115595			6.01333	0.483887	0.107183
361	0.497496	0.465635	0.490092	0.484408	0.0166738					6.01667	361	0.119496	0.095235	0.105736	0.106822	0.0121668			6.01667	0.484408	0.106822
361.2	0.49799	0.465894	0.490579	0.484821	0.0168049					6.02	361.2	0.120714	0.095918	0.106227	0.10762	0.0124564			6.02	0.484821	0.10762
361.4	0.497733	0.465127	0.489958	0.484273	0.0170303					6.02333	361.4	0.120246	0.096525	0.105753	0.107508	0.0119573			6.02333	0.484273	0.107508
361.6	0.497913	0.465694	0.491433	0.485013	0.0170419					6.02667	361.6	0.11978	0.096559	0.106632	0.107657	0.0116442			6.02667	0.485013	0.107657
361.8	0.497922	0.466154	0.491848	0.485308	0.0168636					6.03	361.8	0.120596	0.095421	0.106685	0.107567	0.0126105			6.03	0.485308	0.107567
362	0.496527	0.467565	0.49188	0.485324	0.0155543					6.03333	362	0.120897	0.095873	0.10663	0.1078	0.0125528			6.03333	0.485324	0.1078
362.2	0.495914	0.466649	0.491728	0.484764	0.0158268					6.03667	362.2	0.120719	0.094973	0.10514	0.106944	0.0129673			6.03667	0.484764	0.106944
362.4	0.49561	0.468088	0.491971	0.485223	0.0149505					6.04	362.4	0.120673	0.095553	0.106304	0.10751	0.0126032			6.04	0.485223	0.10751
362.6	0.495732	0.468552	0.491565	0.485283	0.0146385					6.04333	362.6	0.120734	0.094341	0.106001	0.107025	0.0132261			6.04333	0.485283	0.107025
362.8	0.494805	0.46844	0.491292	0.484846	0.0143159					6.04667	362.8	0.120186	0.095879	0.106042	0.107369	0.0122076			6.04667	0.484846	0.107369
363	0.497196	0.468252	0.490595	0.485348	0.0151687					6.05	363	0.120319	0.095002	0.106161	0.107161	0.0126879			6.05	0.485348	0.107161
363.2	0.497801	0.468774	0.491342	0.485972	0.0152403					6.05333	363.2	0.119839	0.095752	0.108331	0.107974	0.0120473			6.05333	0.485972	0.107974
363.4	0.498892	0.469015	0.491234	0.48638	0.0155186					6.05667	363.4	0.119874	0.095204	0.107135	0.107404	0.0123371			6.05667	0.48638	0.107404
363.6	0.498793	0.469204	0.490754	0.48625	0.0153					6.06	363.6	0.119698	0.09548	0.106651	0.107276	0.012121			6.06	0.48625	0.107276
363.8	0.500024	0.4698	0.49212	0.487315	0.0156745					6.06333	363.8	0.119137	0.09584	0.106167	0.107048	0.0116733			6.06333	0.487315	0.107048
364	0.499438	0.469693	0.492902	0.487344	0.0156319					6.06667	364	0.118861	0.096265	0.10548	0.106869	0.0113617			6.06667	0.487344	0.106869
364.2	0.498991	0.469599	0.492978	0.487189	0.0155275					6.07	364.2	0.119142	0.095641	0.105075	0.106619	0.0118262			6.07	0.487189	0.106619
364.4	0.499218	0.469014	0.49298	0.487071	0.0159456					6.07333	364.4	0.119405	0.096805	0.105743	0.107318	0.0113818			6.07333	0.487071	0.107318
364.6	0.49951	0.469362	0.493421	0.487431	0.0159416					6.07667	364.6	0.118655	0.097409	0.106163	0.107409	0.0106775			6.07667	0.487431	0.107409
364.8	0.500247	0.468796	0.492058	0.487034	0.0163164					6.08	364.8	0.120227	0.09633	0.105948	0.107502	0.0120239			6.08	0.487034	0.107502
365	0.499397	0.468462	0.492207	0.486689	0.016189					6.08333	365	0.12026	0.096243	0.106809	0.107771	0.0120372			6.08333	0.486689	0.107771
365.2	0.499848	0.46875	0.492321	0.486973	0.0162241					6.08667	365.2	0.12001	0.09607	0.106371	0.107484	0.0120086			6.08667	0.486973	0.107484
365.4	0.499009	0.468556	0.492897	0.486821	0.0161102					6.09	365.4	0.120202	0.095182	0.106441	0.107275	0.0125307			6.09	0.486821	0.107275
365.6	0.499465	0.468245	0.492534	0.486748	0.0163945					6.09333	365.6	0.120389	0.095381	0.106675	0.107482	0.0125233			6.09333	0.486748	0.107482
365.8	0.497999	0.468488	0.492517	0.486335	0.0156968					6.09667	365.8	0.119521	0.096298	0.107113	0.107644	0.0116204			6.09667	0.486335	0.107644
366	0.499164	0.468779	0.492902	0.486948	0.0160436					6.1	366	0.1198	0.096208	0.107071	0.107693	0.0118081			6.1	0.486948	0.107693
366.2	0.500013	0.468926	0.492991	0.48731	0.0163035					6.10333	366.2	0.120407	0.096484	0.107545	0.108145	0.0119726			6.10333	0.48731	0.108145
366.4	0.501091	0.468916	0.492862	0.487623	0.0167151					6.10667	366.4	0.120012	0.096242	0.107822	0.108025	0.0118862			6.10667	0.487623	0.108025
366.6	0.501292	0.468921	0.494778	0.48833	0.0171216					6.11	366.6	0.121	0.095768	0.107506	0.108091	0.012626			6.11	0.48833	0.108091
366.8	0.502481	0.468359	0.495529	0.48879	0.0180317					6.11333	366.8	0.119993	0.095589	0.107605	0.107729	0.0122023			6.11333	0.48879	0.107729
367	0.502213	0.468342	0.495441	0.488665	0.0179233					6.11667	367	0.118809	0.096075	0.107489	0.107458	0.0113669			6.11667	0.488665	0.107458
367.2	0.50176	0.46959	0.49521	0.488853	0.017001					6.12	367.2	0.119062	0.096146	0.10709	0.107433	0.0114617			6.12	0.488853	0.107433
367.4	0.50196	0.470746	0.494447	0.489051	0.0162916					6.12333	367.4	0.118966	0.095764	0.107648	0.107459	0.011602			6.12333	0.489051	0.107459
367.6	0.501875	0.471518	0.49302	0.488804	0.0156114					6.12667	367.6	0.119085	0.096638	0.107893	0.107872	0.0112234			6.12667	0.488804	0.107872
367.8	0.501536	0.472186	0.493044	0.488922	0.0151029					6.13	367.8	0.120157	0.096323	0.106889	0.10779	0.0119423			6.13	0.488922	0.10779
368	0.501873	0.47252	0.493318	0.489237	0.015096					6.13333	368	0.121249	0.096806	0.107877	0.108644	0.0122394			6.13333	0.489237	0.108644
368.2	0.50218	0.472154	0.493238	0.489191	0.0154167					6.13667	368.2	0.120648	0.09778	0.107281	0.10857	0.0114882			6.13667	0.489191	0.10857
368.4	0.502475	0.471582	0.494415	0.489491	0.0160244					6.14	368.4	0.121208	0.097958	0.106847	0.108671	0.0117317			6.14	0.489491	0.108671
368.6	0.502589	0.471338	0.495389	0.489772	0.0163652					6.14333	368.6	0.121056	0.097462	0.107774	0.108764	0.011828			6.14333	0.489772	0.108764
368.8	0.503259	0.471444	0.495377	0.490027	0.0165686					6.14667	368.8	0.120796	0.098543	0.109355	0.109565	0.0111278			6.14667	0.490027	0.109565
369	0.503383	0.471807	0.49509	0.490093	0.0163703					6.15	369	0.12075	0.099122	0.108688	0.10952	0.0108378			6.15	0.490093	0.10952
369.2	0.503006	0.471022	0.495029	0.489686	0.016648					6.15333	369.2	0.120782	0.098303	0.109385	0.10949	0.0112397			6.15333	0.489686	0.10949
369.4	0.503373	0.471339	0.495049	0.48992	0.0166214					6.15667	369.4	0.120461	0.098811	0.10904	0.109437	0.0108303			6.15667	0.48992	0.109437
369.6	0.502807	0.470787	0.494711	0.489435	0.0166492					6.16	369.6	0.120988	0.09894	0.108599	0.109509	0.011052			6.16	0.489435	0.109509
369.8	0.502946	0.471308	0.495779	0.490011	0.0165889					6.16333	369.8	0.11973	0.098607	0.108423	0.10892	0.0105701			6.16333	0.490011	0.10892
370	0.502728	0.470799	0.495995	0.489841	0.0168307					6.16667	370	0.12046	0.097967	0.108271	0.108899	0.0112595			6.16667	0.489841	0.108899
370.2	0.504397	0.471724	0.495854	0.490658	0.0169448					6.17	370.2	0.120807	0.097227	0.107983	0.108672	0.011805			6.17	0.490658	0.108672
370.4	0.502842	0.471233	0.496376	0.49015	0.0166988					6.17333	370.4	0.121026	0.096732	0.108314	0.108691	0.0121512			6.17333	0.49015	0.108691
370.6	0.503619	0.471907	0.495849	0.490458	0.016529					6.17667	370.6	0.120041	0.096388	0.107721	0.10805	0.0118298			6.17667	0.490458	0.10805
370.8	0.503881	0.471836	0.495121	0.490279	0.0165621					6.18	370.8	0.121236	0.096485	0.107549	0.108423	0.0123985			6.18	0.490279	0.108423
371	0.503961	0.471598	0.495792	0.49045	0.0168298					6.18333	371	0.12055	0.096234	0.107651	0.108145	0.0121654			6.18333	0.49045	0.108145
371.2	0.503102	0.472196	0.496245	0.490514	0.0162304					6.18667	371.2	0.120623	0.097241	0.107139	0.108334	0.0117366			6.18667	0.490514	0.108334
371.4	0.503604	0.473738	0.495912	0.491085	0.0155072					6.19	371.4	0.121374	0.097761	0.107283	0.108806	0.0118798			6.19	0.491085	0.108806
371.6	0.503924	0.474276	0.496997	0.491732	0.0155093					6.19333	371.6	0.121964	0.098149	0.108134	0.109416	0.011959			6.19333	0.491732	0.109416
371.8	0.504468	0.473539	0.496555	0.491521	0.0160673					6.19667	371.8	0.121515	0.097425	0.1091	0.109347	0.0120467			6.19667	0.491521	0.109347
372	0.505317	0.47465	0.497058	0.492342	0.0158682					6.2	372	0.122158	0.096504	0.109012	0.109225	0.0128282			6.2	0.492342	0.109225
372.2	0.505791	0.47437	0.497105	0.492422	0.0162255					6.20333	372.2	0.121437	0.096565	0.109551	0.109184	0.0124399			6.20333	0.492422	0.109184
372.4	0.505401	0.473028	0.497475	0.491968	0.0168745					6.20667	372.4	0.120115	0.0963	0.109737	0.108717	0.0119401			6.20667	0.491968	0.108717
372.6	0.505419	0.473074	0.497852	0.492115	0.0169185					6.21	372.6	0.120312	0.096202	0.109353	0.108622	0.0120715			6.21	0.492115	0.108622
372.8	0.505778	0.474434	0.498447	0.492886	0.0163952					6.21333	372.8	0.121098	0.097347	0.107851	0.108765	0.0119017			6.21333	0.492886	0.108765
373	0.504843	0.474278	0.497912	0.492344	0.0160251					6.21667	373	0.120182	0.097679	0.107001	0.108287	0.0113064			6.21667	0.492344	0.108287
373.2	0.505049	0.473977	0.498832	0.492619	0.0164413					6.22	373.2	0.12102	0.096955	0.107942	0.108639	0.0120475			6.22	0.492619	0.108639
373.4	0.506983	0.474354	0.499278	0.493538	0.0170549					6.22333	373.4	0.121443	0.096831	0.107486	0.108587	0.0123427			6.22333	0.493538	0.108587
373.6	0.506195	0.473468	0.498884	0.492849	0.0171779					6.22667	373.6	0.121694	0.097459	0.108317	0.109157	0.0121391			6.22667	0.492849	0.109157
373.8	0.505055	0.473548	0.499637	0.492747	0.0168458					6.23	373.8	0.122343	0.096655	0.108718	0.109239	0.0128518			6.23	0.492747	0.109239
374	0.506054	0.473765	0.499935	0.493251	0.0171508					6.23333	374	0.122854	0.097929	0.109718	0.110167	0.0124684			6.23333	0.493251	0.110167
374.2	0.506124	0.473761	0.498532	0.492806	0.0169244					6.23667	374.2	0.122904	0.098413	0.109091	0.110136	0.0122787			6.23667	0.492806	0.110136
374.4	0.505285	0.474075	0.498952	0.492771	0.0164977					6.24	374.4	0.122959	0.099148	0.109731	0.110613	0.0119298			6.24	0.492771	0.110613
374.6	0.506703	0.475336	0.499639	0.493893	0.0164541					6.24333	374.6	0.123112	0.098247	0.109177	0.110179	0.0124626			6.24333	0.493893	0.110179
374.8	0.506988	0.474524	0.498435	0.493316	0.0168266					6.24667	374.8	0.121754	0.098377	0.108567	0.109566	0.0117203			6.24667	0.493316	0.109566
375	0.507403	0.475139	0.498456	0.493666	0.0166568					6.25	375	0.12181	0.097204	0.108497	0.10917	0.0123167			6.25	0.493666	0.10917
375.2	0.508218	0.475729	0.500206	0.494718	0.0169256					6.25333	375.2	0.121978	0.097804	0.107776	0.109186	0.0121484			6.25333	0.494718	0.109186
375.4	0.50843	0.476182	0.499299	0.494637	0.0166218					6.25667	375.4	0.12179	0.097337	0.107792	0.108973	0.012269			6.25667	0.494637	0.108973
375.6	0.507749	0.476153	0.498786	0.494229	0.0162834					6.26	375.6	0.121592	0.097572	0.106902	0.108689	0.0121091			6.26	0.494229	0.108689
375.8	0.507525	0.477201	0.498977	0.494568	0.0156355					6.26333	375.8	0.122046	0.097926	0.107228	0.109067	0.0121645			6.26333	0.494568	0.109067
376	0.507225	0.476232	0.499675	0.494377	0.0161614					6.26667	376	0.122097	0.099098	0.107578	0.109591	0.0116307			6.26667	0.494377	0.109591
376.2	0.505946	0.476345	0.500144	0.494145	0.0156858					6.27	376.2	0.121543	0.099296	0.107695	0.109511	0.011234			6.27	0.494145	0.109511
376.4	0.505726	0.476304	0.500898	0.494309	0.0157788					6.27333	376.4	0.121935	0.09945	0.107519	0.109635	0.0113907			6.27333	0.494309	0.109635
376.6	0.505912	0.477466	0.501102	0.494827	0.0152259					6.27667	376.6	0.121935	0.099315	0.108583	0.109944	0.0113711			6.27667	0.494827	0.109944
376.8	0.506901	0.477165	0.501771	0.495279	0.0158955					6.28	376.8	0.121984	0.098603	0.108348	0.109645	0.0117442			6.28	0.495279	0.109645
377	0.507106	0.47773	0.502131	0.495656	0.0157221					6.28333	377	0.122842	0.098372	0.107725	0.109646	0.0123475			6.28333	0.495656	0.109646
377.2	0.507509	0.477324	0.502724	0.495852	0.0162234					6.28667	377.2	0.123329	0.0977	0.108035	0.109688	0.0128941			6.28667	0.495852	0.109688
377.4	0.509274	0.477457	0.502361	0.496364	0.0167348					6.29	377.4	0.123241	0.097682	0.107455	0.109459	0.0128967			6.29	0.496364	0.109459
377.6	0.510216	0.476598	0.503406	0.49674	0.0177727					6.29333	377.6	0.123984	0.098464	0.106766	0.109738	0.0130168			6.29333	0.49674	0.109738
377.8	0.509718	0.476999	0.503224	0.496647	0.0173227					6.29667	377.8	0.124023	0.098676	0.108528	0.110409	0.0127776			6.29667	0.496647	0.110409
378	0.509526	0.477239	0.503105	0.496623	0.0170916					6.3	378	0.123789	0.098962	0.109675	0.110809	0.0124521			6.3	0.496623	0.110809
378.2	0.510283	0.477889	0.501835	0.496669	0.0168035					6.30333	378.2	0.123218	0.098996	0.10951	0.110575	0.0121459			6.30333	0.496669	0.110575
378.4	0.509724	0.477929	0.50268	0.496778	0.0166991					6.30667	378.4	0.1237	0.099381	0.110327	0.111136	0.0121795			6.30667	0.496778	0.111136
378.6	0.510166	0.477866	0.502894	0.496975	0.0169439					6.31	378.6	0.123838	0.098669	0.110452	0.110986	0.0125929			6.31	0.496975	0.110986
378.8	0.511438	0.478414	0.503639	0.49783	0.0172613					6.31333	378.8	0.123707	0.098423	0.109517	0.110549	0.0126734			6.31333	0.49783	0.110549
379	0.511996	0.47878	0.503987	0.498254	0.0173342					6.31667	379	0.123332	0.098698	0.108797	0.110276	0.0123832			6.31667	0.498254	0.110276
379.2	0.51196	0.479345	0.50441	0.498572	0.0170733					6.32	379.2	0.12332	0.098929	0.109509	0.110586	0.012231			6.32	0.498572	0.110586
379.4	0.51155	0.47883	0.503632	0.498004	0.0170706					6.32333	379.4	0.123343	0.099224	0.108329	0.110299	0.0121794			6.32333	0.498004	0.110299
379.6	0.510606	0.479146	0.502567	0.49744	0.0163447					6.32667	379.6	0.122025	0.100375	0.108341	0.110247	0.01095			6.32667	0.49744	0.110247
379.8	0.509778	0.478201	0.502405	0.496795	0.0165192					6.33	379.8	0.122473	0.100458	0.108464	0.110465	0.0111429			6.33	0.496795	0.110465
380	0.510761	0.478393	0.500761	0.496638	0.0165731					6.33333	380	0.122569	0.099366	0.109049	0.110328	0.0116541			6.33333	0.496638	0.110328
380.2	0.51093	0.477635	0.501314	0.496626	0.0171353					6.33667	380.2	0.122424	0.09874	0.108628	0.109931	0.0118955			6.33667	0.496626	0.109931
380.4	0.511628	0.478249	0.501935	0.497271	0.0171714					6.34	380.4	0.121433	0.098234	0.108829	0.109499	0.0116138			6.34	0.497271	0.109499
380.6	0.512567	0.47853	0.502182	0.49776	0.0174441					6.34333	380.6	0.121806	0.097697	0.109138	0.109547	0.0120596			6.34333	0.49776	0.109547
380.8	0.513482	0.479051	0.501565	0.498033	0.0174852					6.34667	380.8	0.121125	0.09757	0.109219	0.109305	0.0117776			6.34667	0.498033	0.109305
381	0.512899	0.478973	0.502734	0.498202	0.0174111					6.35	381	0.120967	0.098345	0.108786	0.109366	0.011322			6.35	0.498202	0.109366
381.2	0.512958	0.479317	0.502627	0.498301	0.0172327					6.35333	381.2	0.122124	0.098538	0.108735	0.109799	0.0118288			6.35333	0.498301	0.109799
381.4	0.512664	0.479537	0.502668	0.49829	0.016992					6.35667	381.4	0.122226	0.098991	0.10935	0.110189	0.01164			6.35667	0.49829	0.110189
381.6	0.513406	0.478784	0.503064	0.498418	0.0177724					6.36	381.6	0.122263	0.099508	0.109191	0.110321	0.0114193			6.36	0.498418	0.110321
381.8	0.512892	0.478893	0.50466	0.498815	0.0177371					6.36333	381.8	0.122746	0.099943	0.109424	0.110704	0.0114551			6.36333	0.498815	0.110704
382	0.513045	0.479136	0.504422	0.498868	0.0176236					6.36667	382	0.122269	0.099618	0.109269	0.110385	0.0113665			6.36667	0.498868	0.110385
382.2	0.513817	0.479172	0.50434	0.49911	0.0179049					6.37	382.2	0.121098	0.100203	0.10872	0.110007	0.0105066			6.37	0.49911	0.110007
382.4	0.514424	0.478844	0.504089	0.499119	0.0183033					6.37333	382.4	0.121861	0.099376	0.107999	0.109745	0.0113436			6.37333	0.499119	0.109745
382.6	0.514312	0.481013	0.504013	0.499779	0.0170484					6.37667	382.6	0.122147	0.098944	0.107959	0.109683	0.0116971			6.37667	0.499779	0.109683
382.8	0.514304	0.481261	0.502979	0.499515	0.0167917					6.38	382.8	0.122621	0.09804	0.107261	0.109307	0.0124174			6.38	0.499515	0.109307
383	0.513911	0.480896	0.503503	0.499437	0.0168789					6.38333	383	0.123509	0.098257	0.107258	0.109675	0.0127981			6.38333	0.499437	0.109675
383.2	0.513195	0.481428	0.502758	0.499127	0.0161918					6.38667	383.2	0.12441	0.098563	0.107392	0.110122	0.0131378			6.38667	0.499127	0.110122
383.4	0.512446	0.481594	0.504156	0.499399	0.0159667					6.39	383.4	0.124025	0.099158	0.108653	0.110612	0.0125486			6.39	0.499399	0.110612
383.6	0.511468	0.479901	0.504201	0.498523	0.0165317					6.39333	383.6	0.123818	0.09931	0.108726	0.110618	0.0123629			6.39333	0.498523	0.110618
383.8	0.512094	0.480952	0.504798	0.499281	0.0162875					6.39667	383.8	0.123023	0.100394	0.10899	0.110802	0.0114227			6.39667	0.499281	0.110802
384	0.513153	0.481024	0.505263	0.499813	0.0167434					6.4	384	0.121468	0.100534	0.109875	0.110626	0.010487			6.4	0.499813	0.110626
384.2	0.513643	0.480375	0.504943	0.499654	0.0172532					6.40333	384.2	0.121666	0.099515	0.110253	0.110478	0.0110771			6.40333	0.499654	0.110478
384.4	0.514555	0.480514	0.504233	0.499767	0.0174543					6.40667	384.4	0.123694	0.100319	0.110214	0.111409	0.0117331			6.40667	0.499767	0.111409
384.6	0.514731	0.481183	0.504778	0.500231	0.0172301					6.41	384.6	0.123286	0.099975	0.110459	0.11124	0.011675			6.41	0.500231	0.11124
384.8	0.514737	0.48068	0.505725	0.500381	0.0176463					6.41333	384.8	0.124055	0.100115	0.110822	0.111664	0.011992			6.41333	0.500381	0.111664
385	0.513479	0.480903	0.505756	0.500046	0.0170221					6.41667	385	0.125572	0.099746	0.110048	0.111789	0.0130005			6.41667	0.500046	0.111789
385.2	0.512888	0.481309	0.506338	0.500178	0.0166663					6.42	385.2	0.124906	0.099791	0.110736	0.111811	0.0125918			6.42	0.500178	0.111811
385.4	0.512955	0.481643	0.505839	0.500146	0.016414					6.42333	385.4	0.123069	0.098003	0.110155	0.110409	0.0125348			6.42333	0.500146	0.110409
385.6	0.513846	0.481674	0.504514	0.500011	0.0165519					6.42667	385.6	0.124196	0.097836	0.109997	0.110676	0.013193			6.42667	0.500011	0.110676
385.8	0.513054	0.481466	0.503137	0.499219	0.0161544					6.43	385.8	0.12359	0.097404	0.109624	0.110206	0.0131025			6.43	0.499219	0.110206
386	0.514243	0.48178	0.502673	0.499565	0.0164531					6.43333	386	0.123255	0.097529	0.110752	0.110512	0.0128645			6.43333	0.499565	0.110512
386.2	0.514576	0.482998	0.504138	0.500571	0.0160884					6.43667	386.2	0.123414	0.098176	0.110225	0.110605	0.0126231			6.43667	0.500571	0.110605
386.4	0.515724	0.483127	0.503509	0.500787	0.0164681					6.44	386.4	0.123993	0.099144	0.110649	0.111262	0.0124357			6.44	0.500787	0.111262
386.6	0.515061	0.484157	0.504949	0.501389	0.0157566					6.44333	386.6	0.123472	0.098735	0.11111	0.111106	0.0123684			6.44333	0.501389	0.111106
386.8	0.516004	0.483618	0.506887	0.50217	0.0167004					6.44667	386.8	0.124703	0.1001	0.11194	0.112248	0.0123042			6.44667	0.50217	0.112248
387	0.515876	0.482859	0.507284	0.502006	0.0171295					6.45	387	0.124122	0.099177	0.11197	0.111756	0.0124737			6.45	0.502006	0.111756
387.2	0.516694	0.48214	0.505811	0.501548	0.017667					6.45333	387.2	0.124399	0.098864	0.111331	0.111531	0.0127685			6.45333	0.501548	0.111531
387.4	0.515686	0.48256	0.507392	0.501879	0.0172373					6.45667	387.4	0.123247	0.099904	0.111286	0.111479	0.0116725			6.45667	0.501879	0.111479
387.6	0.516447	0.481052	0.507565	0.501688	0.0184148					6.46	387.6	0.123164	0.100437	0.11105	0.11155	0.0113716			6.46	0.501688	0.11155
387.8	0.516831	0.48293	0.506568	0.50211	0.0173847					6.46333	387.8	0.122753	0.099681	0.110329	0.110921	0.0115472			6.46333	0.50211	0.110921
388	0.517572	0.483483	0.506392	0.502482	0.0173775					6.46667	388	0.123158	0.099856	0.108846	0.11062	0.0117517			6.46667	0.502482	0.11062
388.2	0.5183	0.484025	0.507695	0.50334	0.0175476					6.47	388.2	0.122879	0.100072	0.109661	0.110871	0.0114514			6.47	0.50334	0.110871
388.4	0.518698	0.483566	0.507005	0.50309	0.0178903					6.47333	388.4	0.124385	0.098413	0.109897	0.110898	0.0130148			6.47333	0.50309	0.110898
388.6	0.519179	0.48436	0.507121	0.503553	0.0176815					6.47667	388.6	0.124457	0.098972	0.109977	0.111135	0.0127818			6.47667	0.503553	0.111135
388.8	0.518623	0.48393	0.507511	0.503355	0.017716					6.48	388.8	0.124168	0.098354	0.109688	0.110737	0.0129388			6.48	0.503355	0.110737
389	0.518413	0.483954	0.507937	0.503435	0.0176652					6.48333	389	0.122904	0.098334	0.108999	0.110079	0.0123204			6.48333	0.503435	0.110079
389.2	0.518032	0.483771	0.508141	0.503315	0.017633					6.48667	389.2	0.123351	0.098714	0.108954	0.11034	0.0123767			6.48667	0.503315	0.11034
389.4	0.517896	0.484138	0.50795	0.503328	0.0173471					6.49	389.4	0.122866	0.098555	0.108677	0.110033	0.0122119			6.49	0.503328	0.110033
389.6	0.518072	0.484369	0.508132	0.503524	0.0173175					6.49333	389.6	0.123205	0.098396	0.108085	0.109895	0.012503			6.49333	0.503524	0.109895
389.8	0.518926	0.484184	0.508149	0.503753	0.0177833					6.49667	389.8	0.123753	0.097858	0.108214	0.109942	0.0130335			6.49667	0.503753	0.109942
390	0.518361	0.485082	0.508197	0.50388	0.0170543					6.5	390	0.124496	0.098473	0.109222	0.11073	0.0130767			6.5	0.50388	0.11073
390.2	0.517341	0.48549	0.508017	0.503616	0.0163752					6.50333	390.2	0.124149	0.098304	0.109606	0.110686	0.0129562			6.50333	0.503616	0.110686
390.4	0.517135	0.486023	0.508655	0.503938	0.0160835					6.50667	390.4	0.124161	0.099695	0.109373	0.111076	0.0123215			6.50667	0.503938	0.111076
390.6	0.516426	0.486396	0.508904	0.503909	0.0156258					6.51	390.6	0.124138	0.100069	0.108691	0.110966	0.0121945			6.51	0.503909	0.110966
390.8	0.516299	0.486174	0.508783	0.503752	0.01568					6.51333	390.8	0.124156	0.099892	0.109166	0.111071	0.0122435			6.51333	0.503752	0.111071
391	0.517017	0.486212	0.509351	0.504193	0.0160371					6.51667	391	0.124856	0.099831	0.108813	0.111167	0.0126773			6.51667	0.504193	0.111167
391.2	0.518056	0.486703	0.50998	0.504913	0.0162791					6.52	391.2	0.124592	0.099651	0.108606	0.11095	0.0126344			6.52	0.504913	0.11095
391.4	0.51713	0.486227	0.509813	0.50439	0.0161495					6.52333	391.4	0.124258	0.09878	0.108571	0.110536	0.012852			6.52333	0.50439	0.110536
391.6	0.518529	0.485571	0.50981	0.504637	0.0170772					6.52667	391.6	0.122723	0.098235	0.110016	0.110325	0.0122468			6.52667	0.504637	0.110325
391.8	0.518481	0.485714	0.510567	0.504921	0.0170977					6.53	391.8	0.122098	0.099041	0.109665	0.110268	0.0115402			6.53	0.504921	0.110268
392	0.519731	0.484651	0.509534	0.504639	0.0180451					6.53333	392	0.121918	0.099538	0.110708	0.110721	0.0111899			6.53333	0.504639	0.110721
392.2	0.519934	0.484374	0.509091	0.504466	0.0182255					6.53667	392.2	0.122711	0.099583	0.111374	0.111223	0.0115646			6.53667	0.504466	0.111223
392.4	0.521999	0.485192	0.51017	0.505787	0.0187909					6.54	392.4	0.122394	0.09933	0.111494	0.111073	0.0115376			6.54	0.505787	0.111073
392.6	0.520367	0.486273	0.510604	0.505748	0.0175581					6.54333	392.6	0.12507	0.099822	0.111689	0.112194	0.0126314			6.54333	0.505748	0.112194
392.8	0.520207	0.486014	0.510006	0.505409	0.0175539					6.54667	392.8	0.124096	0.099587	0.111715	0.111799	0.0122546			6.54667	0.505409	0.111799
393	0.519782	0.486828	0.510849	0.50582	0.017043					6.55	393	0.124837	0.09934	0.111161	0.111779	0.0127596			6.55	0.50582	0.111779
393.2	0.519952	0.487208	0.511779	0.506313	0.0170426					6.55333	393.2	0.125259	0.099767	0.11112	0.112049	0.0127712			6.55333	0.506313	0.112049
393.4	0.519794	0.486746	0.511647	0.506062	0.0172173					6.55667	393.4	0.125895	0.099999	0.110704	0.112199	0.0130124			6.55667	0.506062	0.112199
393.6	0.520341	0.487105	0.510356	0.505934	0.0170535					6.56	393.6	0.124689	0.09947	0.109414	0.111191	0.0127029			6.56	0.505934	0.111191
393.8	0.520197	0.487692	0.509532	0.505807	0.0165696					6.56333	393.8	0.125912	0.09969	0.11084	0.112147	0.0131596			6.56333	0.505807	0.112147
394	0.520498	0.487485	0.509627	0.50587	0.0168241					6.56667	394	0.125511	0.099345	0.110004	0.11162	0.0131575			6.56667	0.50587	0.11162
394.2	0.51954	0.487561	0.508584	0.505228	0.0162514					6.57	394.2	0.124245	0.099891	0.10933	0.111155	0.012279			6.57	0.505228	0.111155
394.4	0.51967	0.487324	0.509155	0.505383	0.0164996					6.57333	394.4	0.123802	0.100432	0.109223	0.111152	0.0118037			6.57333	0.505383	0.111152
394.6	0.520113	0.487382	0.510045	0.505847	0.0167645					6.57667	394.6	0.123425	0.100406	0.110697	0.111509	0.0115308			6.57667	0.505847	0.111509
394.8	0.521376	0.487473	0.511733	0.506861	0.0174688					6.58	394.8	0.123595	0.100869	0.109816	0.111427	0.0114481			6.58	0.506861	0.111427
395	0.521001	0.488087	0.511885	0.506991	0.016994					6.58333	395	0.123529	0.10162	0.110184	0.111778	0.0110409			6.58333	0.506991	0.111778
395.2	0.522148	0.487394	0.511762	0.507101	0.0178396					6.58667	395.2	0.123752	0.101076	0.109647	0.111492	0.0114498			6.58667	0.507101	0.111492
395.4	0.522828	0.487388	0.512389	0.507535	0.0182118					6.59	395.4	0.123848	0.100765	0.110291	0.111635	0.0115999			6.59	0.507535	0.111635
395.6	0.523302	0.486893	0.513111	0.507769	0.0187832					6.59333	395.6	0.124687	0.100393	0.109992	0.111691	0.0122356			6.59333	0.507769	0.111691
395.8	0.523046	0.486222	0.512294	0.507187	0.0189357					6.59667	395.8	0.12495	0.101047	0.109579	0.111859	0.0121133			6.59667	0.507187	0.111859
396	0.523845	0.487506	0.511755	0.507702	0.0185054					6.6	396	0.12528	0.100495	0.110604	0.112126	0.0124623			6.6	0.507702	0.112126
396.2	0.522637	0.487985	0.513203	0.507942	0.0179151					6.60333	396.2	0.125916	0.100778	0.111138	0.112611	0.0126334			6.60333	0.507942	0.112611
396.4	0.521476	0.488595	0.512933	0.507668	0.0170611					6.60667	396.4	0.125838	0.100544	0.110871	0.112418	0.0127176			6.60667	0.507668	0.112418
396.6	0.521328	0.488061	0.512588	0.507326	0.0172465					6.61	396.6	0.125899	0.101168	0.109905	0.112324	0.0125415			6.61	0.507326	0.112324
396.8	0.521026	0.489992	0.513143	0.508054	0.0161308					6.61333	396.8	0.124958	0.100168	0.109941	0.111689	0.0124869			6.61333	0.508054	0.111689
397	0.521093	0.489628	0.513406	0.508042	0.0164039					6.61667	397	0.12535	0.100528	0.109642	0.11184	0.012556			6.61667	0.508042	0.11184
397.2	0.522495	0.489199	0.512228	0.507974	0.0170508					6.62	397.2	0.125314	0.100286	0.110372	0.111991	0.0125921			6.62	0.507974	0.111991
397.4	0.523072	0.490003	0.511484	0.508186	0.0167793					6.62333	397.4	0.125143	0.100365	0.111048	0.112185	0.0124279			6.62333	0.508186	0.112185
397.6	0.522907	0.491639	0.511697	0.508748	0.0158413					6.62667	397.6	0.124682	0.100432	0.112035	0.112383	0.0121286			6.62667	0.508748	0.112383
397.8	0.523843	0.49105	0.511619	0.508837	0.0165725					6.63	397.8	0.125839	0.100004	0.112836	0.112893	0.0129174			6.63	0.508837	0.112893
398	0.52349	0.490466	0.513142	0.509033	0.0168912					6.63333	398	0.124862	0.099377	0.112909	0.112383	0.0127505			6.63333	0.509033	0.112383
398.2	0.523822	0.492049	0.514167	0.510013	0.0162888					6.63667	398.2	0.124656	0.098963	0.113123	0.112247	0.0128687			6.63667	0.510013	0.112247
398.4	0.524579	0.492336	0.515276	0.51073	0.0165952					6.64	398.4	0.125112	0.099907	0.113731	0.112917	0.0126221			6.64	0.51073	0.112917
398.6	0.525	0.491391	0.514991	0.510461	0.0172564					6.64333	398.6	0.124704	0.099532	0.113038	0.112425	0.0125971			6.64333	0.510461	0.112425
398.8	0.52429	0.491267	0.515367	0.510308	0.0170829					6.64667	398.8	0.123579	0.10128	0.112888	0.112582	0.0111525			6.64667	0.510308	0.112582
399	0.524635	0.491953	0.51515	0.510579	0.0168136					6.65	399	0.122899	0.10171	0.113004	0.112538	0.010602			6.65	0.510579	0.112538
399.2	0.524468	0.490835	0.515771	0.510358	0.0174577					6.65333	399.2	0.123002	0.101543	0.112014	0.112186	0.0107304			6.65333	0.510358	0.112186
399.4	0.523948	0.491067	0.515066	0.510027	0.0170098					6.65667	399.4	0.123518	0.101152	0.111757	0.112142	0.0111878			6.65667	0.510027	0.112142
[truncated: 15,996 more rows]

## Sheet: Fig 1D
average	85.1976	66.2167									X	Y
STDEV	15.8091	11.088								Bin	Frequency	Frequency
							50			50	0	0
post lysis 7	x	y					55			55	0	3
Particle 1	71.254	57.228					60			60	0	5
Particle 2	98.735	62.338					65			65	2	6
							70			70	1	2
Post Lysis Anotated							75			75	4	3
Particle 3	85.908	51.878					80			80	5	2
Particle 4	62.898	56.287					85			85	2	2
Particle 5	77.032	51.854					90			90	2	2
Particle 6	94.281	61.464					95			95	3	0
Particle 7	76.739	76.667					100			100	2	0
Particle 8	111.466	77.81					105			105	0	0
Particle 9	87.658	70.902					110			110	0	0
Particle 10	92.483	65.358					115			115	4	0
							120			120	0	0
Post lysis 6							125			125	0	0
Particle 11	84.53	60.583					130			130	0	0
Particle 12	75.655	53.046					135			135	0	0
Particle 13	96.047	73.623					140			140	0	0
Particle 14	72.133	59.634					145			145	0	0
										More	0	0
Post lysis 5
Particle 15	73.12	60.777
Particle 16	68.804	68.034
Particle 17	113.294	87.74
Particle 18	113.064	88.454
Particle 19	94.375	83.445
Post Lysis 3
Particle 20	74.068	56.119
Particle 21	60.009	56.119
Particle 22	76.158	61.102
Just virus 3
Particle 23	81.181	63.775
Particle 24	76.111	70.451
Just virus 1
Particle 25	112.937	80.729

## Sheet: Fig 2A
Time (sec)		2023-06-19	2023-06-16	2023-06-13	2023-05-31
0		BW25113	BW25113	BW25113∆WaaC	SA Sensor No Phage
0.2		0.158487	0.158487	0.26275	0.288254
0.4		0.147187	0.144236	0.24396	0.276553
0.6		0.144147	0.149623	0.21831	0.257331
0.8		0.132307	0.141956	0.20428	0.238986
1		0.120177	0.128468	0.19353	0.226697
1.2		0.111037	0.122008	0.17915	0.211794
1.4		0.101277	0.114898	0.16867	0.196603
1.6		0.090177	0.103788	0.16159	0.184902
1.8		0.079747	0.095881	0.15469	0.173377
2		0.069847	0.088863	0.14908	0.16265
2.2		0.060607	0.081362	0.1431	0.154099
2.4		0.052912	0.075463	0.13812	0.145826
2.6		0.045073	0.070742	0.13421	0.137835
2.8		0.038227	0.064528	0.12943	0.131864
3		0.033731	0.059792	0.12579	0.126039
3.2		0.028371	0.05497	0.12247	0.119461
3.4		0.023222	0.049644	0.11879	0.114462
3.6		0.019356	0.044016	0.11428	0.109672
3.8		0.016954	0.039048	0.11141	0.104798
4		0.012488	0.034811	0.1082	0.100902
4.2		0.009042	0.030846	0.10444	0.0978669
4.4		0.005241	0.028802	0.10242	0.0937084
4.6		0.0028	0.029103	0.09959	0.0909533
4.8		0.000453	0.029149	0.09802	0.0887177
5		-0.00105	0.02952	0.09613	0.0859048
5.2		-0.001825	0.030679	0.09504	0.0830201
5.4		-0.000489	0.029701	0.09179	0.082197
5.6		-0.00036	0.028883	0.09067	0.0797404
5.8		0.001717	0.026908	0.0897	0.0764425
6		0.003802	0.024566	0.08786	0.0749559
6.2		0.006299	0.022339	0.08699	0.074555
6.4		0.006278	0.021185	0.08663	0.0715626
6.6		0.006322	0.019553	0.08593	0.0707392
6.8		0.00577	0.018113	0.08361	0.0700353
7		0.005067	0.017426	0.08293	0.0696551
7.2		0.005636	0.015445	0.08167	0.068547
7.4		0.006232	0.013487	0.08043	0.0684371
7.6		0.006928	0.012262	0.0784	0.068848
7.8		0.007096	0.012382	0.07824	0.0691177
8		0.00712	0.012993	0.07687	0.0679246
8.2		0.005035	0.013069	0.07529	0.0679273
8.4		0.004392	0.012642	0.07532	0.0677916
8.6		0.003084	0.012631	0.0753	0.0667054
8.8		0.001995	0.011649	0.07425	0.0650172
9		0.001116	0.010355	0.07322	0.0650754
9.2		0.002106	0.010863	0.07235	0.0638212
9.4		0.001784	0.011723	0.07146	0.0633877
9.6		0.002474	0.010922	0.0703	0.0627851
9.8		0.001738	0.011688	0.06969	0.0628252
10		0.002067	0.012358	0.0693	0.0622963
10.2		0.001503	0.013321	0.06846	0.0616155
10.4		0.001146	0.014489	0.06664	0.0602287
10.6		2.5e-05	0.014758	0.06468	0.0592709
10.8		0.001282	0.014797	0.06308	0.0582765
11		0.000704	0.015198	0.06181	0.0575754
11.2		0.000567	0.014363	0.06188	0.0569737
11.4		0.000227	0.014292	0.06011	0.0562746
11.6		-0.000186	0.015113	0.05984	0.0548799
11.8		-0.002214	0.014652	0.0585	0.0541773
12		-0.003099	0.01361	0.05791	0.0516485
12.2		-0.004595	0.013105	0.05642	0.0502442
12.4		-0.005968	0.01159	0.05661	0.0494937
12.6		-0.005585	0.00999	0.05525	0.0485507
12.8		-0.00569	0.00899	0.05519	0.0471713
13		-0.0062	0.008164	0.05399	0.0470577
13.2		-0.007358	0.006466	0.05296	0.0466569
13.4		-0.007138	0.006179	0.05261	0.0451908
13.6		-0.008379	0.005741	0.05285	0.0448861
13.8		-0.009148	0.004886	0.05224	0.0453449
14		-0.008737	0.004821	0.05211	0.0443997
14.2		-0.007098	0.005643	0.05074	0.0436656
14.4		-0.006905	0.005457	0.04998	0.0435738
14.6		-0.007151	0.004926	0.04941	0.0424783
14.8		-0.006563	0.004339	0.04836	0.0402775
15		-0.00661	0.005243	0.04782	0.0406492
15.2		-0.007572	0.00447	0.04857	0.0393769
15.4		-0.00766	0.003821	0.04745	0.037939
15.6		-0.005653	0.004799	0.04691	0.0373473
15.8		-0.005536	0.005814	0.04606	0.0379162
16		-0.004938	0.006067	0.04569	0.0363633
16.2		-0.005349	0.006402	0.04405	0.0352934
16.4		-0.006751	0.007526	0.04426	0.0358043
16.6		-0.007943	0.006978	0.04352	0.0349381
16.8		-0.00846	0.007387	0.04363	0.0330213
17		-0.008953	0.005982	0.04397	0.0330278
17.2		-0.008972	0.006111	0.04414	0.032367
17.4		-0.008373	0.004589	0.04274	0.031214
17.6		-0.009412	0.004592	0.04267	0.030177
17.8		-0.009097	0.004597	0.04118	0.031737
18		-0.009302	0.004774	0.03929	0.0300443
18.2		-0.008222	0.004419	0.03851	0.0298281
18.4		-0.006898	0.004275	0.03846	0.0292025
18.6		-0.004513	0.004569	0.03773	0.0295545
18.8		-0.003707	0.003457	0.03813	0.0287256
19		-0.003978	0.003053	0.0379	0.0288128
19.2		-0.004738	0.002789	0.03725	0.0287299
19.4		-0.004548	0.002262	0.03622	0.0283684
19.6		-0.005738	0.00082	0.03558	0.0283754
19.8		-0.004768	0.001538	0.03457	0.0273093
20		-0.003	0.000875	0.03434	0.0270244
20.2		-0.001499	0.001188	0.03408	0.0261844
20.4		-0.002224	0.001842	0.03401	0.0257797
20.6		-0.001538	0.003171	0.03407	0.0252422
20.8		-0.00367	0.003181	0.03411	0.0246227
21		-0.004505	0.005023	0.03408	0.0240915
21.2		-0.004619	0.004363	0.03468	0.0241096
21.4		-0.003084	0.004242	0.03427	0.023548
21.6		-0.002467	0.003767	0.03423	0.0235866
21.8		-0.000391	0.003671	0.03463	0.0239298
22		8.5e-05	0.002748	0.03486	0.0235128
22.2		-0.00034	0.002771	0.03413	0.0229654
22.4		-0.000933	0.003362	0.03414	0.0230056
22.6		-0.00251	0.003272	0.0333	0.0219497
22.8		-0.004238	0.003712	0.03166	0.0217503
23		-0.00597	0.004219	0.03089	0.0212919
23.2		-0.006405	0.005579	0.03037	0.0199145
23.4		-0.008293	0.006545	0.03074	0.0197568
23.6		-0.009281	0.008151	0.02973	0.018581
23.8		-0.010255	0.009211	0.02982	0.017401
24		-0.011072	0.00938	0.02879	0.016295
24.2		-0.012151	0.009802	0.02929	0.017255
24.4		-0.012204	0.010744	0.02784	0.016445
24.6		-0.011338	0.012098	0.02803	0.017733
24.8		-0.010706	0.013122	0.0274	0.017382
25		-0.008936	0.014871	0.02724	0.018471
25.2		-0.008008	0.015874	0.02594	0.018002
25.4		-0.007305	0.015136	0.02489	0.017081
25.6		-0.005754	0.014371	0.02522	0.015109
25.8		-0.005637	0.014403	0.02569	0.014734
26		-0.005693	0.014687	0.02573	0.014551
26.2		-0.006076	0.015936	0.02667	0.014278
26.4		-0.006009	0.017326	0.02739	0.015104
26.6		-0.008564	0.018678	0.027	0.015078
26.8		-0.009451	0.019373	0.02596	0.014424
27		-0.011532	0.017884	0.02496	0.012981
27.2		-0.012785	0.01589	0.02325	0.013038
27.4		-0.013611	0.015816	0.02274	0.012732
27.6		-0.01356	0.015574	0.02259	0.013172
27.8		-0.012508	0.014528	0.02289	0.014022
28		-0.012758	0.015928	0.02332	0.014549
28.2		-0.012915	0.01735	0.02347	0.014259
28.4		-0.013377	0.017144	0.02368	0.013206
28.6		-0.01364	0.016314	0.02278	0.013215
28.8		-0.01444	0.015863	0.02241	0.013132
29		-0.013032	0.015745	0.02216	0.011618
29.2		-0.012274	0.016376	0.02198	0.011624
29.4		-0.0102	0.017274	0.02154	0.011408
29.6		-0.009498	0.017619	0.02186	0.010109
29.8		-0.009061	0.019197	0.02203	0.009287
30		-0.009881	0.019191	0.02082	0.009584
30.2		-0.008985	0.019461	0.02136	0.008972
30.4		-0.010366	0.01896	0.02155	0.008949
30.6		-0.009716	0.019618	0.02105	0.009735
30.8		-0.008936	0.019375	0.01977	0.009907
31		-0.008349	0.020283	0.02061	0.010775
31.2		-0.009453	0.020064	0.01888	0.011166
31.4		-0.009327	0.020375	0.01813	0.011388
31.6		-0.011426	0.020394	0.01766	0.01241
31.8		-0.012984	0.019847	0.01813	0.011131
32		-0.014894	0.018622	0.01785	0.0107
32.2		-0.015066	0.016496	0.01865	0.010594
32.4		-0.015666	0.01498	0.01908	0.009529
32.6		-0.014145	0.014276	0.01872	0.008394
32.8		-0.012957	0.013065	0.0184	0.009404
33		-0.012212	0.011341	0.01804	0.009147
33.2		-0.011703	0.010144	0.01802	0.00807
33.4		-0.011439	0.009277	0.01775	0.009489
33.6		-0.01221	0.008405	0.01845	0.008764
33.8		-0.011856	0.008338	0.01857	0.008577
34		-0.010992	0.008745	0.01865	0.008708
34.2		-0.01055	0.00976	0.0183	0.009533
34.4		-0.009496	0.010481	0.01787	0.007967
34.6		-0.008165	0.011318	0.01756	0.008485
34.8		-0.009248	0.011202	0.01706	0.008145
35		-0.009244	0.012657	0.01652	0.007613
35.2		-0.008559	0.013514	0.01603	0.006972
35.4		-0.010221	0.013373	0.01642	0.007259
35.6		-0.011516	0.013081	0.01614	0.007296
35.8		-0.011206	0.012415	0.01605	0.006526
36		-0.012305	0.01081	0.01504	0.006889
36.2		-0.012296	0.010154	0.01533	0.006778
36.4		-0.011295	0.011799	0.0149	0.007616
36.6		-0.010095	0.010784	0.01444	0.006873
36.8		-0.009032	0.012761	0.01358	0.007242
37		-0.008461	0.014079	0.01469	0.007287
37.2		-0.008813	0.014391	0.01297	0.007383
37.4		-0.007545	0.01388	0.01366	0.00651
37.6		-0.006204	0.015947	0.01378	0.006805
37.8		-0.004789	0.017165	0.01412	0.006628
38		-0.004224	0.017344	0.0136	0.007941
38.2		-0.005901	0.01917	0.01552	0.006911
38.4		-0.007559	0.019587	0.01425	0.007913
38.6		-0.010084	0.019525	0.01317	0.007391
38.8		-0.012628	0.018603	0.01399	0.007475
39		-0.013339	0.017011	0.01413	0.005474
39.2		-0.0126	0.01561	0.01292	0.005764
39.4		-0.012931	0.01445	0.01329	0.00573
39.6		-0.013263	0.013668	0.01443	0.005946
39.8		-0.014173	0.012746	0.01269	0.006194
40		-0.01528	0.01392	0.01226	0.00747
40.2		-0.015773	0.013263	0.0121	0.007478
40.4		-0.016576	0.013731	0.01192	0.006338
40.6		-0.015299	0.013505	0.01214	0.005983
40.8		-0.015054	0.013179	0.01264	0.005166
41		-0.013799	0.011843	0.0124	0.00356
41.2		-0.012832	0.011349	0.01286	0.0034
41.4		-0.011866	0.011318	0.01251	0.003948
41.6		-0.013655	0.010494	0.01259	0.004118
41.8		-0.011778	0.011713	0.01277	0.003538
42		-0.011389	0.012948	0.01221	0.00496
42.2		-0.010951	0.013169	0.01089	0.005498
42.4		-0.008702	0.011733	0.01166	0.005948
42.6		-0.006347	0.011706	0.00994	0.005094
42.8		-0.005451	0.011292	0.00905	0.00633
43		-0.00382	0.012035	0.0094	0.005216
43.2		-0.002359	0.012855	0.00975	0.00547
43.4		-0.003007	0.014989	0.00991	0.004784
43.6		-0.003604	0.017466	0.00937	0.005466
43.8		-0.005558	0.0174	0.00962	0.004889
44		-0.006823	0.016563	0.00996	0.005289
44.2		-0.007999	0.016675	0.00986	0.004195
44.4		-0.0092	0.016553	0.00881	0.00433
44.6		-0.009898	0.015393	0.00967	0.004116
44.8		-0.010147	0.015346	0.01049	0.003762
45		-0.010759	0.015828	0.01019	0.003165
45.2		-0.011059	0.015628	0.01023	0.003065
45.4		-0.008937	0.015393	0.01043	0.002938
45.6		-0.006345	0.01463	0.0098	0.001789
45.8		-0.004079	0.014465	0.00878	0.002738
46		-0.002573	0.014149	0.00757	0.00249
46.2		-0.001975	0.01357	0.0077	0.002847
46.4		-0.002777	0.013207	0.00657	0.003193
46.6		-0.003504	0.013207	0.00726	0.00392
46.8		-0.005124	0.012977	0.00843	0.00319
47		-0.005207	0.012879	0.00998	0.00327
47.2		-0.004014	0.012657	0.01025	0.002968
47.4		-0.003678	0.013195	0.01118	0.002022
47.6		-0.004468	0.013345	0.00944	0.002285
47.8		-0.003843	0.014016	0.00948	0.003045
48		-0.004563	0.014203	0.00963	0.00315
48.2		-0.005437	0.014551	0.0082	0.003329
48.4		-0.006307	0.014461	0.00828	0.003413
48.6		-0.005735	0.015409	0.00935	0.003353
48.8		-0.006747	0.015906	0.00841	0.001782
49		-0.007447	0.016734	0.00727	0.002041
49.2		-0.008538	0.017552	0.00722	0.001198
49.4		-0.010287	0.018035	0.00646	0.000891
49.6		-0.010313	0.017974	0.00712	0.000689
49.8		-0.009564	0.017578	0.00721	0.001314
50		-0.009554	0.017127	0.00757	0.00146
50.2		-0.009334	0.017026	0.00868	0.002364
50.4		-0.00722	0.017051	0.00901	0.003205
50.6		-0.008632	0.017539	0.00755	0.003079
50.8		-0.009077	0.01825	0.00756	0.003596
51		-0.008269	0.019192	0.00721	0.003352
51.2		-0.007259	0.019911	0.00645	0.004003
51.4		-0.005783	0.020622	0.00565	0.003105
51.6		-0.004051	0.020457	0.00677	0.002829
51.8		-0.002653	0.019748	0.00555	0.002081
52		-0.000413	0.01925	0.00492	0.001629
52.2		-0.001019	0.019796	0.00487	0.001161
52.4		-0.002506	0.019859	0.00561	0.001015
52.6		-0.001205	0.019888	0.00415	0.001334
52.8		-0.00052	0.02001	0.00537	0.000922
53		-0.000687	0.02065	0.0052	0.001087
53.2		0.0009	0.020094	0.00467	0.000113
53.4		0.002043	0.019505	0.0047	-0.000633
53.6		0.000929	0.018721	0.00608	-0.000924
53.8		-7.9e-05	0.018746	0.00638	-0.000314
54		-0.001499	0.018144	0.00682	-0.001018
54.2		-0.001459	0.01841	0.00683	-0.000502
54.4		-0.002618	0.018486	0.00683	0.000406
54.6		-0.002368	0.019036	0.00552	0.000831
54.8		-0.004301	0.019633	0.00443	-7.1e-05
55		-0.005801	0.020094	0.00486	-0.000469
55.2		-0.008416	0.020389	0.00531	-0.001176
55.4		-0.009415	0.020936	0.00444	0.000145
55.6		-0.011209	0.022378	0.00442	-0.000634
55.8		-0.009504	0.02279	0.00375	0.000277
56		-0.007972	0.023417	0.00294	0.001211
56.2		-0.006328	0.023368	0.00322	0.001016
56.4		-0.004695	0.023042	0.00351	0.000179
56.6		-0.00174	0.021472	0.00402	0.001629
56.8		-0.000139	0.020718	0.00519	0.001029
57		0.00128	0.020617	0.0052	0.001032
57.2		0.002343	0.019763	0.00425	0.001808
57.4		0.002442	0.019799	0.00404	0.001013
57.6		0.000724	0.019425	0.00437	0.000832
57.8		-0.001603	0.019509	0.00402	0.001923
58		-0.002826	0.018826	0.00369	0.001899
58.2		-0.004289	0.017854	0.0044	0.001503
58.4		-0.0038	0.01632	0.00453	0.002688
58.6		-0.002759	0.015829	0.00315	0.002262
58.8		-0.002632	0.014767	0.00295	0.001335
59		-0.002955	0.013609	0.00302	0.001909
59.2		-0.002491	0.014136	0.00279	0.001837
59.4		-0.002484	0.014957	0.00204	0.000514
59.6		-0.002637	0.015793	0.00228	0.000701
59.8		-0.001048	0.016794	0.00135	0.000902
60		-0.000303	0.01695	0.0007	0.000257
60.2		0	0.017936	0	0
60.4		2e-06	0.01903	0.00029	-0.000357
60.6		-0.001164	0.020583	0.00045	-0.000531
60.8		-0.002494	0.021183	0.00089	-0.000643
61		-0.003941	0.023814	0.00129	0.000109
61.2		-0.004921	0.024694	0.00245	0.001044
61.4		-0.006577	0.023989	0.00248	0.001326
61.6		-0.006312	0.022718	0.00346	0.000573
61.8		-0.006318	0.021754	0.00376	0.000614
62		-0.005557	0.019508	0.0039	0.000376
62.2		-0.005346	0.019042	0.00341	-0.000198
62.4		-0.003427	0.019885	0.00333	-0.000495
62.6		-0.002471	0.020237	0.00266	-0.000151
62.8		-0.000973	0.020391	0.00245	-0.000257
63		-0.000737	0.020836	0.00348	-0.00088
63.2		-0.000451	0.019953	0.00208	-4.4e-05
63.4		-0.000598	0.019158	0.00239	0.000738
63.6		-0.001094	0.019359	0.00212	0.000992
63.8		-0.002578	0.020554	0.00242	0.001288
64		-0.002347	0.020932	0.00164	0.000138
64.2		-0.00314	0.021688	0.00246	-0.001041
64.4		-0.003991	0.022309	0.00157	-0.000957
64.6		-0.003283	0.020788	0.00176	-0.000305
64.8		-0.003512	0.021009	0.0004	-0.00037
65		-0.004257	0.020912	-5e-05	0.001323
65.2		-0.003673	0.021096	0.00079	0.002173
65.4		-0.004699	0.021113	0.00179	0.001475
65.6		-0.006275	0.02318	0.00114	0.000603
65.8		-0.006064	0.022396	0.00286	0.000434
66		-0.007035	0.023322	0.00262	-0.000588
66.2		-0.007847	0.024865	0.00198	-0.001059
66.4		-0.006871	0.025577	0.00046	0.000284
66.6		-0.006664	0.026597	0.00054	-5.7e-05
66.8		-0.006155	0.028144	-0.00013	0.000446
67		-0.004667	0.028766	0.00037	0.000918
67.2		-0.004271	0.02909	-0.00061	0.000858
67.4		-0.003663	0.029741	5e-05	-0.000144
67.6		-0.00173	0.029926	0.00084	0.000456
67.8		-0.000533	0.030045	0.00013	-0.000509
68		-0.00026	0.029749	-0.00083	-0.0005
68.2		0.000697	0.027718	-0.00026	-0.000342
68.4		0.000509	0.026993	0.00066	0.000558
68.6		-0.000972	0.026722	-0.00022	0.000202
68.8		-0.002459	0.026865	0.00034	0.000441
69		-0.003409	0.027651	0.00119	0.002067
69.2		-0.004418	0.029066	0.00027	0.00244
69.4		-0.005066	0.029161	0.00051	0.002053
69.6		-0.004251	0.029968	0.00134	0.001494
69.8		-0.00465	0.029003	0.00058	0.002239
70		-0.004555	0.028307	-2e-05	0.000487
70.2		-0.002894	0.028035	0.00094	7.2e-05
70.4		-0.002865	0.02849	7e-05	-0.001177
70.6		-0.00247	0.026665	0.00027	-0.0005
70.8		-0.00212	0.026509	-0.0002	-0.000521
71		-0.00141	0.025616	-0.00031	-0.000819
71.2		-0.003042	0.0261	0.00059	-0.000426
71.4		-0.002522	0.026612	0.00081	-0.000441
71.6		-0.003757	0.027541	-0.00068	0.000208
71.8		-0.003017	0.027467	0.00022	-1.6e-05
72		-0.003822	0.027821	2e-05	-0.000372
72.2		-0.003349	0.027262	-0.00125	-0.000495
72.4		-0.003386	0.026323	-0.00174	0.000259
72.6		-0.002889	0.025525	-0.00137	-6e-06
72.8		-0.003475	0.027845	-0.00088	-0.000921
73		-0.002991	0.029105	8e-05	-0.000275
73.2		-0.001996	0.030275	0.00015	-0.00088
73.4		-0.002403	0.030528	-0.00034	-0.000138
73.6		-0.002704	0.032378	0.00039	-0.001351
73.8		-0.002375	0.031006	0.00033	-0.000744
74		-0.002862	0.030083	-5e-05	-0.001059
74.2		-0.003659	0.029033	0.0002	0.000298
74.4		-0.002925	0.027939	0.0007	0.000754
74.6		-0.002688	0.026577	0.00061	0.001596
74.8		-0.002739	0.026824	-0.00018	0.001468
75		-0.001271	0.026787	3e-05	0.00162
75.2		-0.000438	0.027147	-0.00028	0.001298
75.4		-0.001387	0.026892	0.00039	-0.000306
75.6		-0.000892	0.0263	0.00048	-6.7e-05
75.8		-0.000625	0.025449	0.00157	0.000281
76		-0.000409	0.023473	0.00134	0.001017
76.2		-0.001172	0.021803	0.00214	0.000581
76.4		0.001222	0.021797	0.00073	0.00147
76.6		0.00229	0.021695	0.00056	0.001523
76.8		0.004693	0.021951	-0.0003	0.002139
77		0.005728	0.022424	9e-05	0.001605
77.2		0.007636	0.0226	-0.00011	0.000878
77.4		0.007256	0.023524	0.00109	0.001678
77.6		0.006758	0.022694	-3e-05	0.001943
77.8		0.004073	0.02094	-2e-05	0.00164
78		0.002971	0.022907	-0.0009	0.002082
78.2		0.002304	0.023407	-0.00109	0.00313
78.4		0.002502	0.024412	-0.00082	0.001659
78.6		0.003747	0.024252	0.00032	0.000981
78.8		0.005267	0.026157	-1e-05	-0.000103
79		0.006423	0.025263	0.00105	-0.000137
79.2		0.006641	0.025146	0.00041	-0.00038
79.4		0.006042	0.024393	-0.0008	-0.000129
79.6		0.005159	0.026088	-0.00133	-0.000177
79.8		0.005251	0.027043	-0.00162	0.000168
80		0.004916	0.027266	-0.00244	-0.000178
80.2		0.004663	0.028941	-0.00243	0.000797
80.4		0.004904	0.029623	-0.00249	0.001923
80.6		0.004277	0.030306	-0.00179	0.002649
80.8		0.001562	0.02946	-0.00073	0.002702
81		-0.000418	0.029658	-0.00071	0.003776
81.2		-0.000645	0.028784	0.00031	0.002286
81.4		-0.001706	0.028013	0.00019	0.002204
81.6		-0.001707	0.026718	-0.0004	0.000834
81.8		0.000271	0.026124	-0.00031	0.001094
82		0.002411	0.026552	-0.00039	-0.000158
82.2		0.00192	0.025952	-0.0013	-0.00016
82.4		0.002129	0.02567	-0.00183	-0.000576
82.6		0.001533	0.025009	-0.00112	0.000595
82.8		0.001794	0.024716	-0.00186	0.000436
83		0.00176	0.025513	-0.00098	0.000775
83.2		0.002649	0.025955	-0.00063	0.00081
83.4		0.004362	0.025921	0	0.001001
83.6		0.005597	0.026956	-0.00094	0.000836
83.8		0.00642	0.027214	-0.00201	0.000922
84		0.006431	0.025398	-0.0032	0.0003
84.2		0.006225	0.024849	-0.00332	0.000504
84.4		0.00502	0.025446	-0.00244	-0.000984
84.6		0.004712	0.024923	-0.00183	-0.001694
84.8		0.004247	0.026501	-2e-05	-0.001849
85		0.003624	0.027759	0.00136	-0.001385
85.2		0.003752	0.028869	0.00154	-0.00092
85.4		0.004386	0.029916	0.00118	-0.000323
85.6		0.005726	0.030823	-0.00022	0.001454
85.8		0.005848	0.030063	-0.0006	0.002376
86		0.006747	0.029585	-0.00163	0.002803
86.2		0.006433	0.028784	-0.00184	0.003277
86.4		0.006531	0.027999	-0.00149	0.004319
86.6		0.004961	0.027424	-0.00087	0.003354
86.8		0.004899	0.027974	-0.001	0.002788
87		0.003233	0.027844	-0.00108	0.002717
87.2		0.002673	0.028574	-0.00071	0.002781
87.4		0.00117	0.028064	-0.00105	0.002295
87.6		0.001027	0.028005	-0.00014	0.002293
87.8		0.001359	0.027161	-0.00116	0.00161
88		0.001826	0.027531	-0.00072	0.00123
88.2		0.002249	0.027025	-0.00197	-0.000101
88.4		0.004463	0.026908	-0.00245	6.7e-05
88.6		0.007053	0.02719	-0.00383	0.000389
88.8		0.009169	0.028391	-0.00248	-0.000223
89		0.009779	0.028752	-0.00314	-0.001113
89.2		0.008844	0.028704	-0.00228	-0.001179
89.4		0.00883	0.029256	-0.00192	-0.001092
89.6		0.008044	0.029195	-0.0007	-0.002163
89.8		0.00586	0.028551	-0.00186	-0.001606
90		0.008347	0.027976	-0.00268	0.000141
90.2		0.012929	0.028108	-0.00307	0.000619
90.4		0.013624	0.027954	-0.00338	0.001276
90.6		0.014297	0.02906	-0.00423	0.002078
90.8		0.015674	0.029088	-0.003	0.003048
91		0.014065	0.029312	-0.00296	0.001795
91.2		0.01283	0.029602	-0.0031	0.002399
91.4		0.012536	0.029839	-0.00443	0.001402
91.6		0.012108	0.029527	-0.00349	0.00068
91.8		0.011581	0.03019	-0.00508	0.000472
92		0.011822	0.030343	-0.00396	0.00128
92.2		0.010368	0.030062	-0.00379	0.000725
92.4		0.009456	0.029819	-0.0022	0.000417
92.6		0.008312	0.029575	-0.00263	0.000183
92.8		0.00762	0.028325	-0.00274	-0.000835
93		0.006443	0.029291	-0.00257	-0.001326
93.2		0.00722	0.029919	-0.00333	-0.00165
93.4		0.007659	0.0317	-0.00368	-0.000747
93.6		0.008603	0.032011	-0.00409	-0.000173
93.8		0.009407	0.0329	-0.00367	0.000762
94		0.009537	0.031756	-0.00352	0.000801
94.2		0.008498	0.030791	-0.00225	0.000907
94.4		0.007014	0.028708	-0.0024	-1.6e-05
94.6		0.006151	0.02782	-0.0026	0.000345
94.8		0.004799	0.028684	-0.00197	0.00054
95		0.005388	0.028651	-0.00238	0.001263
95.2		0.006079	0.029894	-0.00276	0.001615
95.4		0.005861	0.031035	-0.00265	0.001244
95.6		0.005494	0.03138	-0.00202	0.00069
95.8		0.004905	0.030561	-0.00338	0.000728
96		0.003744	0.031179	-0.00345	0.001005
96.2		0.003026	0.030694	-0.00306	0.000679
96.4		0.00416	0.030505	-0.00301	0.001451
96.6		0.004621	0.031756	-0.00243	0.002048
96.8		0.005682	0.031543	-0.00082	0.001803
97		0.006	0.032181	-0.00063	0.001014
97.2		0.007106	0.03273	-0.00027	0.001605
97.4		0.006905	0.033383	-0.00042	0.000481
97.6		0.006903	0.03328	-0.00087	0.000895
97.8		0.007321	0.033505	-0.00133	0.000879
98		0.007317	0.033049	-0.00106	0.000471
98.2		0.006179	0.033194	-0.00275	0.001026
98.4		0.005295	0.033487	-0.0034	0.00167
98.6		0.004694	0.034014	-0.00311	0.000464
98.8		0.003382	0.034623	-0.00307	0.000667
99		0.002198	0.035095	-0.00357	0.000398
99.2		0.002315	0.035391	-0.00247	-0.001015
99.4		0.002933	0.036437	-0.00183	-0.00067
99.6		0.003135	0.036422	-0.00308	-0.000909
99.8		0.002865	0.036889	-0.00313	-0.000172
100		0.003714	0.037059	-0.00349	0.000865
100.2		0.004149	0.03628	-0.00388	0.002121
100.4		0.004008	0.03518	-0.00462	0.002602
100.6		0.004588	0.034198	-0.00341	0.003406
100.8		0.005899	0.034587	-0.00322	0.002873
101		0.007448	0.035277	-0.00203	0.003111
101.2		0.0083	0.035913	-0.00168	0.002672
101.4		0.007951	0.036535	-0.00114	0.001756
101.6		0.006855	0.036868	-0.00266	0.001413
101.8		0.005855	0.03491	-0.0031	0.001079
102		0.004344	0.034678	-0.00426	0.000497
102.2		0.003483	0.035006	-0.00526	0.000421
102.4		0.004341	0.034863	-0.00486	0.000539
102.6		0.006086	0.036201	-0.00315	0.00131
102.8		0.006967	0.038292	-0.00342	0.000585
103		0.00968	0.03854	-0.00279	0.000857
103.2		0.010692	0.038693	-0.0013	0.000501
103.4		0.011517	0.039356	-0.0013	0.000559
103.6		0.011718	0.039988	-0.00195	-6.7e-05
103.8		0.012716	0.040113	-0.0015	0.000632
104		0.012311	0.039873	-0.00226	0.00042
104.2		0.013068	0.040133	-0.00215	0.001767
104.4		0.013665	0.039697	-0.00174	0.001662
104.6		0.014476	0.038591	-0.0027	0.002488
104.8		0.014206	0.037245	-0.00332	0.002469
105		0.013547	0.03836	-0.00282	0.002034
105.2		0.012019	0.037767	-0.00355	0.001456
105.4		0.010017	0.036841	-0.00436	0.00161
105.6		0.00745	0.036726	-0.00353	0.001328
105.8		0.007012	0.036759	-0.00367	0.001766
106		0.006547	0.035458	-0.00426	0.00262
106.2		0.006629	0.035144	-0.0032	0.002596
106.4		0.008106	0.036484	-0.00343	0.002525
106.6		0.008647	0.036535	-0.00241	0.002498
106.8		0.009274	0.036705	-0.00114	0.002341
107		0.009159	0.036438	-0.00031	0.001443
107.2		0.009381	0.036396	-0.00082	0.001766
107.4		0.007599	0.035322	-0.00054	0.002913
107.6		0.007543	0.034633	-0.00141	0.004576
107.8		0.006795	0.034813	-0.00121	0.004887
108		0.00635	0.03518	-0.00162	0.005827
108.2		0.005315	0.035326	-0.00287	0.005072
108.4		0.006021	0.036252	-0.00261	0.003792
108.6		0.005674	0.03673	-0.00296	0.002042
108.8		0.006514	0.038189	-0.00384	0.002794
109		0.007533	0.038563	-0.00422	0.002886
109.2		0.009099	0.039899	-0.00344	0.003354
109.4		0.010513	0.039544	-0.00306	0.004562
109.6		0.011617	0.040108	-0.00317	0.004918
109.8		0.012509	0.038533	-0.00333	0.004683
110		0.012423	0.038126	-0.00139	0.004212
110.2		0.011156	0.036574	-0.00141	0.004606
110.4		0.010999	0.036273	-0.00222	0.004412
110.6		0.012466	0.035149	-0.0014	0.004288
110.8		0.011701	0.035033	-0.00186	0.003635
111		0.012538	0.034445	-0.00352	0.004112
111.2		0.012685	0.035625	-0.00353	0.003157
111.4		0.013054	0.037099	-0.00434	0.003042
111.6		0.012208	0.037807	-0.00508	0.003061
111.8		0.012096	0.038626	-0.00376	0.00245
112		0.012269	0.039644	-0.00395	0.00197
112.2		0.014399	0.038888	-0.00392	0.002117
112.4		0.013546	0.03753	-0.00239	0.00268
112.6		0.013168	0.037062	-0.00217	0.002897
112.8		0.012463	0.036839	-0.00295	0.004604
113		0.010946	0.037361	-0.00192	0.004393
113.2		0.009179	0.03764	-0.00181	0.003891
113.4		0.008694	0.037442	-0.00255	0.003778
113.6		0.00854	0.037385	-0.00255	0.003873
113.8		0.008781	0.036718	-0.00253	0.002737
114		0.009529	0.03543	-0.00325	0.002738
114.2		0.009966	0.03562	-0.00325	0.003084
114.4		0.010865	0.034698	-0.00379	0.00213
114.6		0.012797	0.034896	-0.00253	0.002258
114.8		0.014159	0.034903	-0.00276	0.002856
115		0.015059	0.035568	-0.00354	0.00353
115.2		0.016447	0.034852	-0.00339	0.003572
115.4		0.017799	0.035314	-0.00291	0.004689
115.6		0.018688	0.036957	-0.00443	0.003476
115.8		0.017706	0.038628	-0.00398	0.003037
116		0.017597	0.038355	-0.0029	0.001822
116.2		0.016382	0.039642	-0.00287	0.002156
116.4		0.0159	0.040256	-0.00233	0.000651
116.6		0.013795	0.03986	-0.0022	0.001137
116.8		0.014119	0.039605	-0.00281	0.000461
117		0.014644	0.041188	-0.00225	0.000961
117.2		0.015006	0.041803	-0.00396	0.0006
117.4		0.015005	0.043008	-0.00414	0.001087
117.6		0.014854	0.041541	-0.00379	0.002175
117.8		0.015514	0.040556	-0.00413	0.003554
118		0.014902	0.039245	-0.00574	0.004137
118.2		0.016295	0.037021	-0.0037	0.004873
118.4		0.016946	0.036499	-0.00306	0.005254
118.6		0.018934	0.037907	-0.0032	0.004153
118.8		0.018752	0.037835	-0.00316	0.003274
119		0.018331	0.037706	-0.00197	0.002926
119.2		0.016446	0.038762	-0.00248	0.002946
119.4		0.013677	0.040082	-0.00279	0.00229
119.6		0.011591	0.040263	-0.00287	0.003912
119.8		0.010671	0.041286	-0.00252	0.004514
120	#REF!	0.010674	0.041924	-0.00299	0.004429
120.2		0.010081	0.041454	-0.00432	0.004037
120.4		0.011116	0.041101	-0.00411	0.005469
120.6		0.010328	0.041113	-0.00337	0.004281
120.8		0.010037	0.040849	-0.00239	0.0038
121		0.010576	0.040814	-0.00189	0.004058
121.2		0.010462	0.041117	-0.00091	0.003661
121.4		0.010319	0.040129	-0.00166	0.002351
121.6		0.01124	0.039476	-0.00246	0.002988
121.8		0.011206	0.03934	-0.00292	0.003997
122		0.010519	0.038765	-0.0034	0.004016
122.2		0.011083	0.039306	-0.00325	0.004387
122.4		0.011284	0.038691	-0.00268	0.005195
122.6		0.011913	0.039118	-0.00263	0.004075
122.8		0.013808	0.038929	-0.0026	0.002771
123		0.014998	0.039401	-0.00252	0.003743
123.2		0.017192	0.040197	-0.00296	0.004049
123.4		0.019162	0.042003	-0.0031	0.003094
123.6		0.020486	0.042632	-0.00316	0.003185
123.8		0.019795	0.044646	-0.00247	0.00358
124		0.019534	0.045414	-0.00186	0.00251
124.2		0.018281	0.045773	-0.00252	0.002863
124.4		0.018213	0.044835	-0.00232	0.003396
124.6		0.017627	0.043958	-0.00246	0.003397
124.8		0.018554	0.04343	-0.00309	0.003222
125		0.018909	0.043209	-0.00465	0.003396
125.2		0.019161	0.042145	-0.00395	0.002664
125.4		0.019164	0.041595	-0.00425	0.003374
125.6		0.018788	0.041785	-0.00361	0.003691
125.8		0.017561	0.040853	-0.00461	0.003469
126		0.016973	0.040683	-0.00515	0.002775
126.2		0.016222	0.040867	-0.00597	0.003415
126.4		0.014492	0.04057	-0.00578	0.00278
126.6		0.013965	0.0408	-0.00619	0.003074
126.8		0.013752	0.04076	-0.00562	0.003969
127		0.013487	0.039959	-0.00435	0.004483
127.2		0.013638	0.039665	-0.00342	0.004691
127.4		0.013914	0.04167	-0.00314	0.004294
127.6		0.015568	0.041701	-0.0027	0.00448
127.8		0.016788	0.042878	-0.00307	0.004138
128		0.018117	0.044718	-0.00342	0.004662
128.2		0.019987	0.045511	-0.00264	0.003392
128.4		0.0207	0.04493	-0.00333	0.004535
128.6		0.020441	0.044721	-0.00387	0.005132
128.8		0.021065	0.044218	-0.00336	0.00446
129		0.021203	0.043728	-0.00338	0.004292
129.2		0.019689	0.043233	-0.00432	0.004678
129.4		0.021036	0.044065	-0.00463	0.004002
129.6		0.020449	0.043483	-0.0044	0.003579
129.8		0.020098	0.043915	-0.00426	0.003455
130		0.019746	0.042505	-0.00354	0.00363
130.2		0.021074	0.042998	-0.00244	0.004357
130.4		0.021081	0.041438	-0.0005	0.004322
130.6		0.020962	0.042977	-0.00095	0.004452
130.8		0.020602	0.043883	-0.00016	0.005658
131		0.019887	0.04556	-0.00033	0.006104
131.2		0.019154	0.0455	-0.00164	0.006148
131.4		0.017261	0.045673	-0.00231	0.005287
131.6		0.017291	0.045664	-0.00141	0.005114
131.8		0.016148	0.044503	-0.00217	0.004244
132		0.015136	0.044427	-0.00194	0.003872
132.2		0.014419	0.045265	-0.00133	0.002915
132.4		0.015213	0.045803	-0.00264	0.00429
132.6		0.014349	0.04528	-0.00347	0.003183
132.8		0.016218	0.044866	-0.00307	0.004027
133		0.017493	0.044013	-0.00403	0.004425
133.2		0.017407	0.04195	-0.00401	0.005089
133.4		0.019015	0.04023	-0.00385	0.004774
133.6		0.020177	0.039565	-0.00446	0.004944
133.8		0.020742	0.038797	-0.00434	0.003971
134		0.022332	0.038152	-0.00341	0.003418
134.2		0.024292	0.038975	-0.00378	0.00307
134.4		0.023965	0.040847	-0.00309	0.003731
134.6		0.023996	0.040593	-0.00192	0.004239
134.8		0.023131	0.04098	-0.00205	0.005652
135		0.022964	0.042822	-0.0024	0.005311
135.2		0.022866	0.043435	-0.00186	0.006725
135.4		0.023012	0.043565	-0.00128	0.006312
135.6		0.022587	0.043387	-0.00148	0.006658
135.8		0.023526	0.043725	-0.00238	0.005937
136		0.023811	0.042531	-0.00265	0.006039
136.2		0.023504	0.041907	-0.00368	0.005375
136.4		0.022145	0.040577	-0.00409	0.005081
136.6		0.022516	0.04165	-0.00516	0.005584
136.8		0.0212	0.042366	-0.00457	0.00539
137		0.019668	0.042162	-0.00453	0.005669
137.2		0.018833	0.042385	-0.00379	0.005191
137.4		0.019285	0.044105	-0.00381	0.00554
137.6		0.01806	0.044132	-0.00306	0.005051
137.8		0.017446	0.044116	-0.00354	0.004528
138		0.016716	0.044953	-0.00368	0.00443
138.2		0.015617	0.044108	-0.00405	0.005024
138.4		0.014656	0.043444	-0.00445	0.005739
138.6		0.01612	0.043268	-0.00427	0.005977
138.8		0.015789	0.04382	-0.00394	0.007237
139		0.015085	0.042421	-0.0044	0.006829
139.2		0.0146	0.044112	-0.00325	0.006102
139.4		0.014835	0.044262	-0.00254	0.004715
139.6		0.01417	0.044739	-0.00188	0.00369
139.8		0.016714	0.043668	-0.00204	0.003261
140		0.02008	0.04457	-0.00117	0.003134
140.2		0.021821	0.043685	-0.00193	0.003833
140.4		0.023305	0.043341	-0.00282	0.004358
140.6		0.02351	0.043586	-0.00342	0.005468
140.8		0.021358	0.043496	-0.00247	0.004917
141		0.019616	0.04379	-0.00342	0.005297
141.2		0.019051	0.044766	-0.0032	0.00541
141.4		0.016901	0.045876	-0.00247	0.006268
141.6		0.016338	0.045346	-0.00233	0.005677
141.8		0.016573	0.046694	-0.0023	0.00667
142		0.015189	0.047213	-0.00118	0.007079
142.2		0.014286	0.047463	-0.00188	0.006515
142.4		0.015236	0.047158	-0.00242	0.005871
142.6		0.017054	0.046973	-0.00265	0.006723
142.8		0.018699	0.046398	-0.00307	0.005654
143		0.020361	0.046152	-0.00298	0.006046
143.2		0.023339	0.046175	-0.00243	0.006585
143.4		0.023617	0.045992	-0.00311	0.006861
143.6		0.022298	0.047603	-0.00278	0.005267
143.8		0.020527	0.047342	-0.00394	0.005403
144		0.020539	0.047554	-0.00432	0.004129
144.2		0.018647	0.045752	-0.00488	0.004398
144.4		0.019235	0.045335	-0.00542	0.003639
144.6		0.019581	0.044148	-0.00602	0.003735
144.8		0.019049	0.044887	-0.0048	0.003898
145		0.019232	0.044832	-0.00489	0.004309
145.2		0.019117	0.04758	-0.00488	0.004379
145.4		0.018391	0.048815	-0.00375	0.004595
145.6		0.018511	0.04922	-0.00291	0.0051
145.8		0.019117	0.048477	-0.00386	0.006338
146		0.01906	0.048736	-0.00451	0.006451
146.2		0.020219	0.047476	-0.00383	0.006942
146.4		0.020922	0.046916	-0.0047	0.007154
146.6		0.021868	0.046352	-0.00452	0.007006
146.8		0.024163	0.046584	-0.0035	0.005039
147		0.025216	0.045723	-0.00258	0.006142
147.2		0.025793	0.046223	-0.00264	0.004733
147.4		0.026382	0.046636	-0.00128	0.004286
147.6		0.026276	0.046649	-0.00211	0.005229
147.8		0.026323	0.047176	-0.00247	0.006095
148		0.027188	0.048576	-0.00249	0.005591
148.2		0.027687	0.047349	-0.00196	0.005212
148.4		0.027654	0.046718	-0.00217	0.005253
148.6		0.02699	0.047301	-0.00186	0.005397
148.8		0.025274	0.047517	-0.0021	0.005839
149		0.024004	0.046589	-0.00378	0.005149
149.2		0.023851	0.046628	-0.00316	0.006583
149.4		0.024404	0.046971	-0.00299	0.006355
149.6		0.023843	0.045974	-0.0034	0.005658
149.8		0.024191	0.045195	-0.00262	0.00557
150		0.023994	0.044354	-0.00154	0.005705
150.2		0.022479	0.044584	-0.00221	0.004748
150.4		0.021489	0.044522	-0.00176	0.005379
150.6		0.021418	0.045469	-0.00158	0.00544
150.8		0.02163	0.045251	-0.0017	0.004893
151		0.020677	0.046231	-0.00161	0.0047
151.2		0.020957	0.047132	-0.00234	0.005212
151.4		0.021004	0.047304	-0.00293	0.005817
151.6		0.021417	0.046637	-0.00275	0.00577
151.8		0.020385	0.046885	-0.00223	0.005751
152		0.02021	0.046315	-0.00274	0.006317
152.2		0.019566	0.044869	-0.00189	0.005691
152.4		0.018698	0.044554	-0.0015	0.006268
152.6		0.019601	0.04489	-0.00123	0.005768
152.8		0.021736	0.044415	-0.00179	0.006621
153		0.023459	0.044941	-0.00044	0.007544
153.2		0.025004	0.044976	-0.00161	0.00832
153.4		0.02584	0.04438	-0.00204	0.00693
153.6		0.025671	0.044903	-0.00141	0.009267
153.8		0.024919	0.045255	-0.00205	0.009196
154		0.023615	0.045634	-0.00221	0.008538
154.2		0.022058	0.046372	-0.00178	0.009086
154.4		0.022709	0.046789	-0.00201	0.008992
154.6		0.023232	0.046315	-0.00269	0.007641
154.8		0.024228	0.047073	-0.00306	0.008114
155		0.024449	0.046823	-0.00368	0.007485
155.2		0.025105	0.045545	-0.00443	0.006856
155.4		0.025106	0.045825	-0.00419	0.007738
155.6		0.024983	0.046234	-0.00536	0.007274
155.8		0.024671	0.045163	-0.00483	0.007345
156		0.026705	0.045984	-0.00461	0.007811
156.2		0.02739	0.046858	-0.00439	0.007352
156.4		0.027832	0.047341	-0.00398	0.007406
156.6		0.029129	0.04773	-0.00303	0.008093
156.8		0.028669	0.048121	-0.00357	0.008386
157		0.028006	0.048493	-0.00376	0.008384
157.2		0.028162	0.049239	-0.00357	0.009587
157.4		0.028063	0.048826	-0.00385	0.009436
157.6		0.025636	0.047895	-0.00371	0.009095
157.8		0.024676	0.049338	-0.00214	0.008541
158		0.024635	0.04897	-0.00187	0.008283
158.2		0.025694	0.049161	-0.00193	0.008208
158.4		0.026839	0.049792	-0.00181	0.008173
158.6		0.029268	0.051201	-0.00173	0.00802
158.8		0.03048	0.049856	-0.00239	0.007333
159		0.031608	0.050104	-0.00294	0.007387
159.2		0.031379	0.05075	-0.00249	0.007281
159.4		0.030758	0.050872	-0.00285	0.006907
159.6		0.029979	0.049475	-0.00379	0.007672
159.8		0.0304	0.049256	-0.00374	0.008008
160		0.03082	0.047784	-0.00253	0.009198
160.2		0.030206	0.047092	-0.00303	0.009026
160.4		0.03006	0.046198	-0.00273	0.009505
160.6		0.029592	0.046249	-0.00166	0.007972
160.8		0.028018	0.047127	-0.00159	0.007302
161		0.025325	0.047784	-0.00169	0.006417
161.2		0.024598	0.048562	-0.00177	0.005712
161.4		0.023956	0.049927	-0.00133	0.005597
161.6		0.022319	0.05137	-0.0027	0.007097
161.8		0.022311	0.052703	-0.00309	0.008369
162		0.021998	0.053952	-0.00374	0.008347
162.2		0.022711	0.053681	-0.00366	0.009251
162.4		0.022685	0.053488	-0.00468	0.008821
162.6		0.023932	0.05406	-0.00306	0.009152
162.8		0.02532	0.053277	-0.00288	0.008278
163		0.027114	0.052913	-0.00161	0.008175
163.2		0.026579	0.053491	-0.00167	0.007559
163.4		0.026483	0.053798	-0.00115	0.007907
163.6		0.027885	0.052628	-0.00082	0.006322
163.8		0.028549	0.052144	-0.00055	0.007463
164		0.028383	0.051733	-0.00097	0.008013
164.2		0.029552	0.051182	-0.00018	0.008037
164.4		0.030837	0.050348	-0.00033	0.007747
164.6		0.028766	0.050757	0.00028	0.008828
164.8		0.028405	0.051538	5e-05	0.008448
165		0.027367	0.052641	-0.00101	0.008703
165.2		0.027634	0.053408	-0.00049	0.008774
165.4		0.026775	0.054094	-0.00042	0.008434
165.6		0.029074	0.053526	-0.00151	0.00838
165.8		0.028594	0.054474	-0.00113	0.009098
166		0.030804	0.054526	-0.00118	0.008573
166.2		0.02994	0.055502	-0.00238	0.007959
166.4		0.03077	0.056185	-0.00236	0.009741
166.6		0.030054	0.057049	-0.00127	0.009675
166.8		0.030204	0.056225	-0.00178	0.008737
167		0.028072	0.056283	-0.00105	0.009435
167.2		0.02787	0.055474	-0.00015	0.010181
167.4		0.02636	0.054905	-0.00028	0.010032
167.6		0.025262	0.054941	-0.00175	0.009915
167.8		0.025006	0.055009	-0.00158	0.011092
168		0.026354	0.05499	-0.00173	0.010756
168.2		0.026116	0.054642	-0.00235	0.010672
168.4		0.028194	0.055015	-0.00231	0.010602
168.6		0.030787	0.055261	-0.00303	0.010485
168.8		0.030488	0.055127	-0.00298	0.011069
169		0.030398	0.054928	-0.00293	0.010726
169.2		0.031045	0.05466	-0.00213	0.011049
169.4		0.029978	0.054101	-0.00201	0.009885
169.6		0.029252	0.053654	-0.00056	0.010113
169.8		0.030401	0.053688	-0.00094	0.009599
170		0.031153	0.054084	-0.00123	0.009708
170.2		0.033166	0.054655	-0.00185	0.009731
170.4		0.033753	0.055544	-0.00238	0.009879
170.6		0.033695	0.055067	-0.00275	0.009626
170.8		0.032552	0.056186	-0.00252	0.007825
171		0.031216	0.055754	-0.00179	0.008088
171.2		0.029285	0.054223	-0.00192	0.007629
171.4		0.029136	0.054193	-0.00148	0.00814
171.6		0.029292	0.054197	-0.00162	0.008456
171.8		0.030019	0.052437	-0.00167	0.010192
172		0.030558	0.052026	-0.00247	0.010462
172.2		0.030344	0.052891	-0.00314	0.01015
172.4		0.029559	0.051357	-0.0032	0.009712
172.6		0.028743	0.050745	-0.00324	0.009939
172.8		0.027784	0.051565	-0.00426	0.007934
173		0.02786	0.051244	-0.0034	0.007217
173.2		0.02742	0.051414	-0.00263	0.007237
173.4		0.027172	0.051892	-0.00269	0.007611
173.6		0.027334	0.052398	-0.00261	0.007128
173.8		0.027588	0.052011	-0.00143	0.008151
174		0.026976	0.051383	-0.0019	0.0089
174.2		0.027034	0.050439	-0.00148	0.009386
174.4		0.026972	0.05041	-0.00145	0.009211
174.6		0.026983	0.050308	-0.00156	0.009055
174.8		0.028274	0.050323	-0.0026	0.008929
175		0.029639	0.051402	-0.00281	0.008541
175.2		0.031089	0.052552	-0.00316	0.00835
175.4		0.032307	0.053272	-0.00321	0.008199
175.6		0.032745	0.053665	-0.00273	0.008593
175.8		0.031473	0.05377	-0.00158	0.009218
176		0.031559	0.053436	-0.00113	0.00863
176.2		0.031874	0.052998	-0.00104	0.009161
176.4		0.032585	0.052694	-0.00027	0.01039
176.6		0.033989	0.052646	-0.00051	0.010531
176.8		0.035201	0.052621	-0.00071	0.010309
177		0.035439	0.052894	-0.00152	0.011521
177.2		0.036136	0.052379	-0.00185	0.01144
177.4		0.036187	0.05279	-0.00234	0.011017
177.6		0.035878	0.05317	-0.00286	0.010542
177.8		0.035743	0.052941	-0.00203	0.011144
178		0.035906	0.052781	-0.0012	0.01052
178.2		0.034965	0.052752	-0.00031	0.010698
178.4		0.034676	0.052063	-0.00025	0.009953
178.6		0.035069	0.052215	-0.00037	0.010013
178.8		0.036596	0.053148	-0.00192	0.009231
179		0.03584	0.052929	-0.00179	0.008883
179.2		0.036792	0.052551	-0.00259	0.009159
179.4		0.036936	0.053121	-0.00282	0.008769
179.6		0.03613	0.051775	-0.00198	0.008751
179.8		0.035868	0.050277	-0.00028	0.008642
180	#REF!	0.036786	0.050094	-0.00137	0.009387
180.2		0.036701	0.050604	-0.00123	0.008231
180.4		0.037658	0.049839	-0.00124	0.008966
180.6		0.03794	0.051056	-0.00042	0.009345
180.8		0.037287	0.052033	-0.00183	0.01008
181		0.037245	0.053449	-0.00028	0.008839
181.2		0.037437	0.054579	0.00044	0.009703
181.4		0.035583	0.056056	-4e-05	0.00941
181.6		0.035517	0.056511	-0.00104	0.009552
181.8		0.035351	0.056985	-0.00143	0.010211
182		0.034331	0.057452	-0.00219	0.011115
182.2		0.032821	0.057722	-0.00242	0.010367
182.4		0.034368	0.057471	-0.00295	0.011397
182.6		0.033658	0.057029	-0.00256	0.012093
182.8		0.034132	0.056356	-0.00218	0.011335
183		0.034838	0.054968	-0.00151	0.01154
183.2		0.035519	0.053446	-0.00176	0.012522
183.4		0.035147	0.053295	-0.00073	0.012404
183.6		0.034835	0.053989	-0.00101	0.012506
183.8		0.034102	0.054262	-0.00037	0.012048
184		0.034205	0.055144	-0.00071	0.011884
184.2		0.034138	0.05651	-0.00031	0.011218
184.4		0.032945	0.056372	-0.00042	0.011232
184.6		0.032262	0.056196	-2e-05	0.009376
184.8		0.033086	0.056641	-0.00093	0.009768
185		0.032803	0.055924	-0.00123	0.008833
185.2		0.032922	0.056436	-0.00142	0.008666
185.4		0.033434	0.056861	-0.00154	0.008606
185.6		0.03349	0.056264	-0.00204	0.008924
185.8		0.0308	0.055501	-0.00136	0.009043
186		0.030892	0.054891	-0.00137	0.009507
186.2		0.029773	0.053649	-0.00076	0.009814
186.4		0.029883	0.05295	-0.00134	0.009398
186.6		0.030383	0.053509	-0.00065	0.010246
186.8		0.031276	0.054091	-0.00087	0.01004
187		0.030184	0.055191	-0.00096	0.010324
187.2		0.03043	0.055113	-0.00169	0.010433
187.4		0.030372	0.056669	-8e-05	0.011401
187.6		0.031669	0.056953	-0.0001	0.010786
187.8		0.032518	0.056837	0.00017	0.012106
188		0.033585	0.055979	0.00044	0.011388
188.2		0.034698	0.055565	0.00096	0.0116
188.4		0.034766	0.054436	-5e-05	0.011218
188.6		0.034239	0.054597	0.00056	0.012455
188.8		0.034047	0.054457	0.00076	0.010636
189		0.033861	0.055396	0.00143	0.011104
189.2		0.032859	0.056493	0.00105	0.012039
189.4		0.032307	0.056716	0.00172	0.010729
189.6		0.03273	0.056201	0.00161	0.010622
189.8		0.033789	0.055342	0.00147	0.011809
190		0.034935	0.055427	0.0016	0.01289
190.2		0.035575	0.055826	0.00201	0.012296
190.4		0.036172	0.055461	0.00148	0.013562
190.6		0.035259	0.056268	0.00068	0.01402
190.8		0.035376	0.057167	0.0004	0.014144
191		0.034408	0.057155	-0.00069	0.014485
191.2		0.034113	0.057035	-0.00126	0.013529
191.4		0.035768	0.057216	-0.00023	0.013105
191.6		0.038032	0.058231	-5e-05	0.011959
191.8		0.038541	0.059875	0.00052	0.011595
192		0.039094	0.059654	0.0007	0.010814
192.2		0.040387	0.059783	0.00103	0.01211
192.4		0.039037	0.06047	-0.00058	0.011717
192.6		0.038245	0.059413	-0.00109	0.012186
192.8		0.037868	0.057698	-0.00176	0.012575
193		0.038729	0.057932	-0.00157	0.012475
193.2		0.039715	0.058514	-0.00211	0.01216
193.4		0.041034	0.055948	-0.00115	0.013215
193.6		0.040433	0.054909	-0.00015	0.012909
193.8		0.039576	0.054536	0.0002	0.012067
194		0.03791	0.054125	-0.00026	0.012034
194.2		0.035995	0.053678	-0.00016	0.012293
194.4		0.034566	0.05556	0.00032	0.012066
194.6		0.034032	0.055642	-0.00084	0.012338
194.8		0.033623	0.056337	-0.00131	0.013243
195		0.034314	0.056854	-0.00181	0.013465
195.2		0.034893	0.056474	-0.0014	0.013229
195.4		0.036039	0.056296	-0.00184	0.012023
195.6		0.037731	0.057423	-0.00216	0.012103
195.8		0.038427	0.058102	-0.0016	0.012462
196		0.038579	0.058654	-0.00034	0.012665
196.2		0.038356	0.059421	-0.00015	0.011946
196.4		0.038127	0.059708	-0.00103	0.013115
196.6		0.037731	0.059452	-0.00033	0.012754
196.8		0.038599	0.059399	-0.00077	0.013111
197		0.038189	0.059309	-0.00099	0.013253
197.2		0.038946	0.058715	-0.00034	0.013812
197.4		0.038495	0.058188	0.0011	0.01394
197.6		0.039044	0.060105	0.00073	0.013607
197.8		0.040161	0.060387	0.00118	0.013278
198		0.04179	0.061141	-5e-05	0.012362
198.2		0.041388	0.062379	-0.00074	0.012734
198.4		0.042058	0.063709	-0.00094	0.012119
198.6		0.041028	0.062607	-0.00081	0.012688
198.8		0.039717	0.062467	-0.00168	0.012499
199		0.039025	0.062617	-0.00043	0.012585
199.2		0.040261	0.061694	-4e-05	0.012416
199.4		0.040137	0.061911	-0.00035	0.012473
199.6		0.040374	0.063111	0.00032	0.012849
199.8		0.041124	0.064206	0.00158	0.013359
200		0.040151	0.063663	0.00154	0.013925
200.2		0.039904	0.065146	0.00089	0.014676
200.4		0.040341	0.065233	0.00031	0.014919
200.6		0.04001	0.06367	5e-05	0.014838
200.8		0.038783	0.062809	-0.00059	0.014119
201		0.038693	0.063991	-0.00086	0.013362
201.2		0.038198	0.062424	-0.00027	0.012471
201.4		0.037269	0.062649	0.00139	0.012247
201.6		0.037874	0.063442	0.00172	0.011953
201.8		0.03992	0.06374	0.0022	0.012338
202		0.040886	0.063045	0.00306	0.012919
202.2		0.042159	0.062315	0.00322	0.013264
202.4		0.04477	0.06151	0.00237	0.014168
202.6		0.044438	0.061212	0.00232	0.014132
202.8		0.042968	0.061828	0.00163	0.013811
203		0.043281	0.060201	0.00155	0.013557
203.2		0.04105	0.062263	0.0012	0.012986
203.4		0.037993	0.062677	0.00128	0.012496
203.6		0.038539	0.061943	-0.00036	0.012439
203.8		0.037422	0.060143	0.00011	0.01207
204		0.038267	0.061044	-0.0007	0.012528
204.2		0.041148	0.059779	-0.00153	0.012959
204.4		0.043805	0.059702	-0.00146	0.013123
204.6		0.043856	0.05963	-0.00024	0.012857
204.8		0.045548	0.059681	-0.00074	0.012669
205		0.044529	0.060216	-4e-05	0.01256
205.2		0.042489	0.06063	0.00111	0.01336
205.4		0.041534	0.060013	0.001	0.013367
205.6		0.041385	0.060619	0.00107	0.013722
205.8		0.04068	0.06065	0.00118	0.014416
206		0.041514	0.059637	0.00193	0.014444
206.2		0.042607	0.059402	0.00095	0.01331
206.4		0.043588	0.059726	0.00156	0.013265
206.6		0.043537	0.059284	0.00038	0.013167
206.8		0.044164	0.06015	0.00047	0.013879
207		0.043605	0.060385	-0.00033	0.013947
207.2		0.042181	0.060928	0.00083	0.01408
207.4		0.040979	0.060941	0.00072	0.015205
207.6		0.039527	0.061314	0.00047	0.015192
207.8		0.038114	0.060831	0.00092	0.01401
208		0.037127	0.061019	5e-05	0.014956
208.2		0.037294	0.0607	-0.00022	0.015476
208.4		0.037097	0.06075	-0.00042	0.014678
208.6		0.037096	0.060768	0.00156	0.01427
208.8		0.036912	0.06192	0.00202	0.014898
209		0.037274	0.061325	0.00262	0.014113
209.2		0.037852	0.061624	0.00253	0.013679
209.4		0.036934	0.06156	0.00272	0.013514
209.6		0.037303	0.06227	0.00085	0.014098
209.8		0.038988	0.061005	0.00081	0.013529
210		0.040004	0.061934	0.00119	0.013098
210.2		0.039588	0.06207	0.00042	0.013091
210.4		0.042023	0.06313	0.00043	0.012779
210.6		0.043617	0.062479	0.0013	0.013315
210.8		0.043878	0.063657	-0.00018	0.013912
211		0.043384	0.064373	-0.00012	0.014199
211.2		0.043133	0.06418	0.0003	0.014679
211.4		0.042993	0.064	0.0002	0.015147
211.6		0.042077	0.064391	0.00035	0.01486
211.8		0.043068	0.064022	0.00234	0.014685
212		0.043371	0.063757	0.002	0.015016
212.2		0.045791	0.063291	0.00141	0.015171
212.4		0.046703	0.062866	0.00086	0.014962
212.6		0.047269	0.06144	0.00096	0.01453
212.8		0.046054	0.062049	-1e-05	0.014995
213		0.046735	0.062463	0.00014	0.015044
213.2		0.046361	0.063208	0.00164	0.014605
213.4		0.04578	0.063425	0.00159	0.015315
213.6		0.046069	0.065588	0.00141	0.016067
213.8		0.046666	0.064796	0.0016	0.015183
214		0.048472	0.064057	0.00177	0.015551
214.2		0.048088	0.064637	0.00177	0.015904
214.4		0.049191	0.064554	0.0008	0.015676
214.6		0.050339	0.063903	0.00024	0.015991
214.8		0.049773	0.064711	0.00056	0.016452
215		0.045909	0.065036	0.00079	0.016309
215.2		0.044015	0.065571	0.00039	0.015919
215.4		0.04143	0.06638	0.00084	0.014866
215.6		0.039993	0.066697	0.00234	0.014428
215.8		0.041346	0.066649	0.00159	0.014281
216		0.04393	0.067587	0.00172	0.01373
216.2		0.046091	0.06634	0.00106	0.014621
216.4		0.048427	0.065444	0.00123	0.015819
216.6		0.04883	0.064927	0.00111	0.015016
216.8		0.048043	0.065544	0.00136	0.014963
217		0.046828	0.064064	8e-05	0.015314
217.2		0.045621	0.062718	0.00079	0.015091
217.4		0.045475	0.063829	0.00196	0.013449
217.6		0.044633	0.064602	0.00159	0.014381
217.8		0.044739	0.06486	0.00239	0.014825
218		0.045165	0.066198	0.00332	0.014374
218.2		0.045956	0.068588	0.00306	0.0142
218.4		0.044492	0.068625	0.00305	0.015218
218.6		0.044917	0.068139	0.00262	0.015094
218.8		0.045374	0.06718	0.00142	0.01486
219		0.045413	0.067029	0.00148	0.015554
219.2		0.044039	0.066597	0.00167	0.015765
219.4		0.04343	0.066184	0.00111	0.015865
219.6		0.042486	0.066511	0.00078	0.015701
219.8		0.040858	0.066797	0.00105	0.015403
220		0.040394	0.066292	0.00204	0.015882
220.2		0.039723	0.065719	0.00156	0.016169
220.4		0.04057	0.065221	0.00149	0.015248
220.6		0.040563	0.065051	0.00246	0.015458
220.8		0.041687	0.06535	0.00249	0.015677
221		0.041579	0.064939	0.00099	0.014599
221.2		0.042124	0.065777	0.00187	0.013229
221.4		0.040944	0.065649	0.00247	0.014973
221.6		0.040787	0.065668	0.00196	0.01528
221.8		0.041002	0.064792	0.00266	0.015393
222		0.041186	0.064851	0.00306	0.016129
222.2		0.042584	0.064013	0.00225	0.01698
222.4		0.044067	0.065416	0.00152	0.015904
222.6		0.045845	0.065443	0.00176	0.015584
222.8		0.046331	0.066978	0.00088	0.015194
223		0.047823	0.068216	0.00055	0.015122
223.2		0.048261	0.068301	0.00056	0.015561
223.4		0.047159	0.068122	0.00167	0.014952
223.6		0.045295	0.068625	0.00052	0.01484
223.8		0.044052	0.068161	0.00122	0.015157
224		0.042418	0.067912	0.00142	0.014523
224.2		0.041461	0.068601	0.00144	0.014034
224.4		0.042192	0.06813	0.00115	0.014961
224.6		0.045024	0.068367	0.00194	0.014275
224.8		0.046222	0.067995	0.00136	0.015132
225		0.048042	0.068467	0.00189	0.015169
225.2		0.049322	0.068819	0.00125	0.015135
225.4		0.050817	0.069264	0.00138	0.015223
225.6		0.049636	0.068724	0.0013	0.016542
225.8		0.049143	0.069563	0.0026	0.015318
226		0.048276	0.069861	0.00283	0.016462
226.2		0.049238	0.070008	0.00295	0.01693
226.4		0.049353	0.07044	0.00251	0.016476
226.6		0.049687	0.070374	0.00347	0.016382
226.8		0.050338	0.071007	0.00248	0.01683
227		0.051751	0.070569	0.00127	0.016554
227.2		0.050437	0.070597	0.00195	0.015948
227.4		0.049162	0.069532	0.00165	0.017151
227.6		0.048197	0.06933	0.00018	0.017332
227.8		0.04589	0.068473	-0.0001	0.016761
228		0.043385	0.067948	0.00073	0.016638
228.2		0.042392	0.066889	0.00025	0.01688
228.4		0.041975	0.068353	0.00135	0.016193
228.6		0.043304	0.068265	0.00272	0.015339
228.8		0.046954	0.068756	0.00335	0.01653
229		0.049365	0.069396	0.0038	0.016016
229.2		0.051966	0.070412	0.00423	0.015937
229.4		0.053541	0.069447	0.00471	0.016165
229.6		0.051968	0.070956	0.00429	0.016894
229.8		0.050112	0.069227	0.0043	0.016752
230		0.048279	0.067874	0.00429	0.017297
230.2		0.045283	0.067726	0.00409	0.01736
230.4		0.044401	0.067502	0.00254	0.017279
230.6		0.044866	0.066649	0.00221	0.016922
230.8		0.044928	0.068489	0.00218	0.017793
231		0.046255	0.069768	0.00155	0.017582
231.2		0.048648	0.069601	0.00206	0.017324
231.4		0.050152	0.069313	0.00327	0.01683
231.6		0.051182	0.069676	0.00451	0.016405
231.8		0.052443	0.069769	0.00393	0.014713
232		0.052158	0.06961	0.00466	0.014276
232.2		0.051114	0.069141	0.00416	0.014067
232.4		0.050669	0.070065	0.00353	0.01498
232.6		0.050215	0.069346	0.00266	0.015838
232.8		0.050247	0.068799	0.00309	0.017241
233		0.05089	0.068394	0.00166	0.016817
233.2		0.051674	0.069671	0.00212	0.017294
233.4		0.052165	0.068397	0.00173	0.017597
233.6		0.052689	0.068857	0.00129	0.016526
233.8		0.05272	0.069895	0.0011	0.016256
234		0.050774	0.06959	0.00268	0.017529
234.2		0.050481	0.06903	0.00235	0.017265
234.4		0.049369	0.069815	0.00205	0.016408
234.6		0.049059	0.069734	0.00295	0.016417
234.8		0.049367	0.069832	0.00316	0.016412
235		0.051045	0.070942	0.00276	0.016258
235.2		0.051102	0.070101	0.00234	0.015957
235.4		0.052243	0.070547	0.00214	0.01731
235.6		0.05361	0.07202	0.00185	0.017404
235.8		0.052087	0.070324	0.00116	0.016889
236		0.051177	0.069624	-0.00055	0.016802
236.2		0.05043	0.071667	-0.00018	0.018143
236.4		0.049133	0.07302	0.00052	0.016081
236.6		0.046524	0.07127	0.00035	0.016855
236.8		0.046218	0.071707	0.00126	0.017818
237		0.046859	0.072176	0.00206	0.018524
237.2		0.046696	0.070027	0.00218	0.018037
237.4		0.045191	0.069127	0.00209	0.0189124
237.6		0.046538	0.069971	0.00229	0.018803
237.8		0.047046	0.070406	0.00133	0.017709
238		0.046662	0.069476	0.00149	0.017285
238.2		0.046904	0.070408	0.00217	0.016722
238.4		0.04936	0.070144	0.00171	0.016934
238.6		0.049383	0.070811	0.00159	0.016802
238.8		0.048418	0.07075	0.00337	0.016467
239		0.048675	0.070836	0.00444	0.017008
239.2		0.049394	0.071079	0.00402	0.017261
239.4		0.049133	0.071089	0.00505	0.017606
239.6		0.048281	0.069815	0.00526	0.018415
239.8		0.048455	0.071018	0.00376	0.0191889
240	#REF!	0.04738	0.07241	0.00398	0.01841
240.2		0.046498	0.07201	0.00396	0.018262
240.4		0.045941	0.072406	0.00319	0.018166
240.6		0.044663	0.072695	0.00352	0.017447
240.8		0.044157	0.072417	0.00346	0.017329
241		0.045508	0.072085	0.00298	0.016779
241.2		0.045374	0.072507	0.00276	0.017491
241.4		0.045172	0.072694	0.00293	0.016888
241.6		0.046377	0.072968	0.00286	0.016916
241.8		0.046972	0.072875	0.00356	0.017652
242		0.045699	0.071786	0.00328	0.018361
242.2		0.045715	0.071439	0.00403	0.018055
242.4		0.045978	0.071311	0.00486	0.018521
242.6		0.044687	0.071179	0.00493	0.0191699
242.8		0.044904	0.070465	0.00569	0.017238
243		0.044753	0.072067	0.00527	0.017729
243.2		0.043637	0.072296	0.00496	0.01807
243.4		0.04341	0.071316	0.00353	0.017893
243.6		0.044161	0.070678	0.00346	0.017749
243.8		0.044836	0.070174	0.0033	0.01815
244		0.047157	0.067618	0.00379	0.017485
244.2		0.050171	0.066575	0.00311	0.016964
244.4		0.052371	0.066288	0.00433	0.0175
244.6		0.05357	0.066676	0.00431	0.017767
244.8		0.053739	0.066017	0.00349	0.0192935
245		0.053299	0.067082	0.00373	0.0197085
245.2		0.052196	0.067597	0.00416	0.0196172
245.4		0.050034	0.067805	0.00411	0.0199231
245.6		0.051577	0.068898	0.00415	0.0193885
245.8		0.053169	0.070202	0.00441	0.018358
246		0.053486	0.071445	0.00395	0.018517
246.2		0.055027	0.072374	0.00441	0.0196266
246.4		0.057057	0.073031	0.00458	0.0191718
246.6		0.055807	0.072397	0.00438	0.0188981
246.8		0.055867	0.07225	0.00364	0.019964
247		0.054917	0.071102	0.00512	0.0190315
247.2		0.053838	0.070342	0.00499	0.018544
247.4		0.052479	0.069721	0.00422	0.018338
247.6		0.05303	0.071196	0.00382	0.018258
247.8		0.052555	0.071134	0.0042	0.017833
248		0.052981	0.072356	0.00204	0.017949
248.2		0.052613	0.073954	0.00231	0.017567
248.4		0.05257	0.075951	0.00325	0.016987
248.6		0.050812	0.074385	0.00329	0.017232
248.8		0.050623	0.075167	0.00262	0.017031
249		0.050089	0.075533	0.00409	0.016914
249.2		0.050198	0.074016	0.0038	0.016864
249.4		0.051054	0.073668	0.00307	0.016567
249.6		0.051962	0.074751	0.00437	0.015909
249.8		0.052987	0.075291	0.00508	0.016247
250		0.054347	0.075788	0.00543	0.017201
250.2		0.054735	0.077488	0.0045	0.01705
250.4		0.054278	0.076752	0.00512	0.017944
250.6		0.05349	0.07658	0.00388	0.0193361
250.8		0.052198	0.075486	0.00347	0.0190918
251		0.050361	0.074403	0.00272	0.0190591
251.2		0.049595	0.073032	0.00276	0.0196459
251.4		0.049056	0.072655	0.00233	0.0200631
251.6		0.050055	0.073068	0.00372	0.0189641
251.8		0.049501	0.073425	0.00472	0.0190337
252		0.050621	0.07323	0.00506	0.018433
252.2		0.052445	0.073333	0.00588	0.018639
252.4		0.053	0.073745	0.00567	0.018432
252.6		0.052746	0.074071	0.00576	0.0189375
252.8		0.052756	0.073992	0.00554	0.018784
253		0.052071	0.074246	0.00491	0.0195749
253.2		0.052228	0.074027	0.00459	0.018481
253.4		0.051945	0.074524	0.00471	0.017392
253.6		0.052843	0.073062	0.00536	0.017415
253.8		0.053725	0.073529	0.0064	0.017576
254		0.055767	0.073689	0.007	0.017459
254.2		0.054855	0.074696	0.00716	0.018095
254.4		0.056607	0.074944	0.00697	0.01886
254.6		0.055387	0.076157	0.00449	0.018669
254.8		0.054555	0.076257	0.00275	0.018876
255		0.051526	0.076709	0.00206	0.0189239
255.2		0.050632	0.076496	0.00161	0.0189006
255.4		0.048493	0.076362	0.00185	0.017932
255.6		0.048826	0.075982	0.00223	0.018189
255.8		0.050133	0.075523	0.00275	0.018343
256		0.051962	0.076096	0.0025	0.018377
256.2		0.052457	0.076397	0.0028	0.018679
256.4		0.052846	0.076359	0.00256	0.0205551
256.6		0.052331	0.075859	0.00257	0.0204293
256.8		0.051165	0.076197	0.00237	0.0196205
257		0.04988	0.075396	0.00405	0.0196965
257.2		0.050183	0.075555	0.00375	0.0196095
257.4		0.051177	0.075692	0.00349	0.018592
257.6		0.052176	0.075858	0.00422	0.018682
257.8		0.05318	0.075478	0.0054	0.0190998
258		0.054533	0.075326	0.00455	0.018657
258.2		0.055597	0.07429	0.00466	0.0190653
258.4		0.053783	0.073549	0.00577	0.0191098
258.6		0.05445	0.07392	0.00515	0.0190379
258.8		0.05407	0.074867	0.00437	0.0193417
259		0.054306	0.074789	0.00401	0.0201971
259.2		0.053264	0.075933	0.00409	0.0195056
259.4		0.055257	0.076672	0.00413	0.0193274
259.6		0.055287	0.076623	0.00398	0.018729
259.8		0.055477	0.077861	0.00484	0.0188997
260		0.056167	0.079149	0.00616	0.018061
260.2		0.056107	0.079875	0.00623	0.018492
260.4		0.055747	0.080529	0.00616	0.0189481
260.6		0.055477	0.081658	0.00598	0.0196321
260.8		0.055907	0.080443	0.00528	0.0191128
261		0.056847	0.079465	0.00469	0.018537
261.2		0.057477	0.079158	0.00471	0.0189794
261.4		0.057097	0.07893	0.0026	0.0194058
261.6		0.058487	0.078155	0.00322	0.0200225
261.8		0.058037	0.078273	0.00266	0.0195893
262		0.056797	0.079345	0.00239	0.0208327
262.2		0.055637	0.077326	0.00324	0.0205679
262.4		0.055837	0.078029	0.00521	0.0203834
262.6		0.054489	0.077574	0.00486	0.0197464
262.8		0.054135	0.07744	0.00518	0.0202687
263		0.053912	0.076708	0.00474	0.0196555
263.2		0.056327	0.078123	0.0045	0.0191017
263.4		0.057417	0.076633	0.0042	0.01908
263.6		0.058007	0.077015	0.00524	0.0196841
263.8		0.059327	0.076677	0.00545	0.0200636
264		0.059067	0.076692	0.00639	0.0194245
264.2		0.058077	0.078066	0.0062	0.0200661
264.4		0.057017	0.07877	0.00686	0.0201437
264.6		0.057237	0.079834	0.00689	0.0204502
264.8		0.057457	0.080459	0.00719	0.020086
265		0.058037	0.080502	0.00677	0.0214951
265.2		0.058637	0.079053	0.00612	0.0219688
265.4		0.059617	0.079189	0.00607	0.0217444
265.6		0.059887	0.077851	0.00637	0.0209137
265.8		0.059677	0.077387	0.00601	0.0218771
266		0.058737	0.077775	0.00659	0.0207468
266.2		0.057947	0.078059	0.00765	0.0201293
266.4		0.056517	0.078546	0.00657	0.0201282
266.6		0.054148	0.07925	0.00651	0.0208047
266.8		0.052938	0.07966	0.00725	0.0196442
267		0.052985	0.078867	0.00682	0.0201648
267.2		0.052333	0.07873	0.00625	0.0204761
267.4		0.05359	0.077999	0.00655	0.0204257
267.6		0.056057	0.077612	0.00644	0.0194283
267.8		0.058217	0.077911	0.0057	0.0198425
268		0.059087	0.07925	0.005	0.0207123
268.2		0.059987	0.080273	0.00531	0.0198848
268.4		0.059757	0.080567	0.00514	0.0206654
268.6		0.058637	0.080856	0.00378	0.0214438
268.8		0.056467	0.080492	0.00403	0.0217663
269		0.055027	0.080151	0.00398	0.0218178
269.2		0.055277	0.079353	0.00432	0.022221
269.4		0.054977	0.078791	0.00398	0.0213978
269.6		0.055177	0.078302	0.00503	0.0212041
269.8		0.056337	0.0783	0.00464	0.0209424
270		0.057907	0.078346	0.00503	0.0205047
270.2		0.057317	0.078316	0.00429	0.0203527
270.4		0.058487	0.078025	0.00525	0.0213597
270.6		0.058927	0.078701	0.00465	0.0218212
270.8		0.059997	0.078528	0.00497	0.0213742
271		0.058747	0.079057	0.00471	0.0218951
271.2		0.058577	0.079804	0.00444	0.0217551
271.4		0.057127	0.079654	0.00508	0.0219051
271.6		0.056447	0.0791	0.00633	0.021179
271.8		0.055637	0.080194	0.00618	0.0213871
272		0.058037	0.079567	0.00627	0.0212629
272.2		0.058897	0.079436	0.00617	0.0221144
272.4		0.061017	0.080203	0.00507	0.0215712
272.6		0.063147	0.081587	0.00385	0.0227698
272.8		0.062997	0.081999	0.00349	0.0224885
273		0.061877	0.083069	0.00301	0.0216703
273.2		0.061817	0.083173	0.00331	0.0210539
273.4		0.060217	0.082886	0.00437	0.0215403
273.6		0.058647	0.082244	0.00491	0.0217539
273.8		0.058777	0.08108	0.00514	0.0222547
274		0.058667	0.080171	0.00674	0.0224334
274.2		0.058617	0.079144	0.0081	0.0225907
274.4		0.059467	0.080894	0.00794	0.0219425
274.6		0.059597	0.079775	0.00865	0.0210575
274.8		0.059337	0.079802	0.00901	0.0206371
275		0.059057	0.078633	0.00839	0.0209429
275.2		0.058387	0.0793	0.00748	0.0218191
275.4		0.056157	0.078559	0.00743	0.0220554
275.6		0.055647	0.079402	0.00604	0.0221305
275.8		0.055137	0.07914	0.00574	0.0235912
276		0.055177	0.081048	0.00523	0.0231844
276.2		0.055077	0.081603	0.00481	0.0224308
276.4		0.057277	0.081884	0.00335	0.0229
276.6		0.058097	0.082149	0.00436	0.022663
276.8		0.059037	0.082252	0.00512	0.0214518
277		0.059837	0.082372	0.00572	0.0217867
277.2		0.061637	0.082286	0.00712	0.0219433
277.4		0.060857	0.081213	0.00815	0.0223664
277.6		0.061267	0.081286	0.00755	0.021896
277.8		0.061767	0.082468	0.00706	0.0223209
278		0.061517	0.081649	0.0068	0.0216147
278.2		0.060437	0.081723	0.00554	0.0205586
278.4		0.060967	0.08261	0.00565	0.0202217
278.6		0.061267	0.082509	0.00567	0.0203329
278.8		0.060837	0.081267	0.00592	0.020299
279		0.060737	0.081666	0.00638	0.0205479
279.2		0.059167	0.081918	0.00635	0.0219723
279.4		0.058767	0.081631	0.00577	0.0219074
279.6		0.057897	0.081395	0.00546	0.0226592
279.8		0.057127	0.081068	0.00525	0.0217935
280		0.057447	0.079933	0.00433	0.0232218
280.2		0.059077	0.078328	0.00467	0.0220447
280.4		0.058667	0.078299	0.0048	0.0211475
280.6		0.059287	0.078556	0.00537	0.0213304
280.8		0.059897	0.079887	0.00513	0.0224914
281		0.059337	0.081431	0.00485	0.0216902
281.2		0.059797	0.082653	0.00512	0.0226004
281.4		0.060827	0.083109	0.00482	0.0235811
281.6		0.061577	0.08424	0.00454	0.023464
281.8		0.061657	0.083437	0.00509	0.0235173
282		0.062717	0.083138	0.00654	0.0233437
282.2		0.062977	0.083168	0.00586	0.0234662
282.4		0.062897	0.083323	0.00733	0.0227954
282.6		0.061897	0.082164	0.00704	0.0223262
282.8		0.063167	0.082837	0.00649	0.0220403
283		0.063017	0.082966	0.00535	0.022248
283.2		0.063487	0.082908	0.00523	0.0220909
283.4		0.064067	0.082987	0.00449	0.0224709
283.6		0.064717	0.082667	0.00458	0.0236134
283.8		0.063067	0.082528	0.00438	0.0237968
284		0.062987	0.082431	0.00565	0.0233942
284.2		0.061737	0.083318	0.00662	0.0228779
284.4		0.060007	0.082649	0.00625	0.0236899
284.6		0.060027	0.084915	0.00624	0.0220468
284.8		0.059727	0.084936	0.00699	0.02253
285		0.060067	0.085227	0.00636	0.0228939
285.2		0.061387	0.084441	0.00595	0.0229791
285.4		0.063337	0.084264	0.00666	0.0218635
285.6		0.062307	0.083499	0.00719	0.0219045
285.8		0.062817	0.083306	0.00716	0.0216596
286		0.061227	0.083234	0.00706	0.0217349
286.2		0.059407	0.08338	0.00742	0.0224489
286.4		0.058837	0.083526	0.00769	0.0225593
286.6		0.059267	0.082001	0.00765	0.0229016
286.8		0.059527	0.082521	0.00706	0.0223218
287		0.060617	0.080107	0.00744	0.0218171
287.2		0.061667	0.078991	0.00707	0.022567
287.4		0.062677	0.079083	0.00764	0.0227833
287.6		0.063657	0.080049	0.00796	0.022914
287.8		0.063967	0.08041	0.00793	0.0229264
288		0.064407	0.082919	0.0071	0.0233545
288.2		0.065907	0.082985	0.00786	0.0222058
288.4		0.065477	0.08319	0.00615	0.0219589
288.6		0.065877	0.083037	0.00584	0.0222166
288.8		0.065687	0.082296	0.00635	0.0225521
289		0.065197	0.082112	0.00691	0.0222967
289.2		0.063927	0.083789	0.00547	0.0223345
289.4		0.062807	0.085122	0.00711	0.0223109
289.6		0.062537	0.086173	0.00728	0.0234517
289.8		0.062857	0.086169	0.00762	0.0240813
290		0.063727	0.086967	0.00797	0.0251005
290.2		0.064047	0.086627	0.00928	0.0248289
290.4		0.065377	0.086318	0.00916	0.0250852
290.6		0.065187	0.085677	0.00881	0.0240707
290.8		0.064777	0.085958	0.00793	0.0244915
291		0.063207	0.085402	0.00809	0.0242553
291.2		0.061517	0.085194	0.00664	0.02567
291.4		0.060647	0.085116	0.00503	0.0255372
291.6		0.059127	0.086237	0.00456	0.0257681
291.8		0.058877	0.086453	0.00488	0.0242627
292		0.059647	0.087277	0.00445	0.0235151
292.2		0.060267	0.087331	0.0052	0.0223847
292.4		0.059567	0.087797	0.0051	0.0233103
292.6		0.060277	0.086634	0.00554	0.0233459
292.8		0.061137	0.086891	0.00609	0.0247693
293		0.062007	0.085764	0.00557	0.0256007
293.2		0.063387	0.085955	0.0057	0.0264676
293.4		0.065597	0.084852	0.0063	0.025589
293.6		0.065637	0.084247	0.00679	0.0260424
293.8		0.066007	0.084668	0.00558	0.0253114
294		0.066137	0.085737	0.00608	0.0259815
294.2		0.065517	0.085213	0.00661	0.025159
294.4		0.063647	0.085495	0.00664	0.0250225
294.6		0.063697	0.086237	0.00688	0.0244328
294.8		0.063117	0.086395	0.00852	0.0243985
295		0.062187	0.085941	0.00922	0.0232574
295.2		0.062377	0.086353	0.00871	0.0240863
295.4		0.064157	0.085967	0.00975	0.0244953
295.6		0.065097	0.08571	0.00911	0.0237227
295.8		0.064587	0.085772	0.00929	0.023587
296		0.064707	0.085462	0.00956	0.0239154
296.2		0.064997	0.085847	0.01012	0.0237336
296.4		0.063057	0.087737	0.00978	0.0232426
296.6		0.061977	0.088858	0.01024	0.0243622
296.8		0.063277	0.088071	0.00945	0.0247891
297		0.063457	0.088573	0.00862	0.024533
297.2		0.063147	0.089318	0.00789	0.0244558
297.4		0.063897	0.088144	0.00629	0.0251227
297.6		0.064927	0.088062	0.00619	0.0244289
297.8		0.063547	0.088653	0.00608	0.0236501
298		0.062667	0.088725	0.00642	0.0236812
298.2		0.062277	0.089172	0.00683	0.0238108
298.4		0.063097	0.089782	0.00802	0.0230736
298.6		0.062487	0.089086	0.00845	0.0238407
298.8		0.062837	0.089243	0.00964	0.0251314
299		0.063157	0.088645	0.01033	0.025579
299.2		0.063627	0.087704	0.01089	0.0253016
299.4		0.063457	0.088555	0.01094	0.0260429
299.6		0.063047	0.089585	0.01097	0.0256785
299.8		0.063077	0.089591	0.01066	0.0248205
300	#REF!	0.064017	0.090209	0.00961	0.0238025
300.2		0.063387	0.090021	0.00839	0.0243077	0.169367
300.4		0.062897	0.0885	0.0087	0.0235229	0.157666
300.6		0.062977	0.087839	0.00832	0.0238631	0.138444
300.8		0.063577	0.086814	0.00777	0.0237985	0.120099
301		0.062737	0.085199	0.00796	0.0239691	0.10781
301.2		0.063387	0.084179	0.0082	0.0230855	0.0929072
301.4		0.062797	0.083217	0.00762	0.0242007	0.0777157
301.6		0.062667	0.082541	0.00725	0.023857	0.0660149
301.8		0.062237	0.083388	0.00659	0.0239379	0.0544895
302		0.063937	0.084959	0.00676	0.0238476	0.043763
302.2		0.063307	0.086024	0.00643	0.0242284	0.0352124
302.4		0.064617	0.087357	0.00694	0.0238245	0.026939
302.6		0.064967	0.088045	0.00815	0.0239264	0.0189476
302.8		0.066177	0.088562	0.00901	0.0239613	0.0129767
303		0.064197	0.087662	0.00946	0.0249376	0.00715192
303.2		0.064237	0.08797	0.01072	0.0248983	0.00057438
303.4		0.063027	0.088031	0.0105	0.024732	-0.00442511
303.6		0.061707	0.088618	0.00979	0.0246881	-0.00921506
303.8		0.060747	0.088801	0.00946	0.0256357	-0.0140886
304		0.062247	0.089649	0.00875	0.0259667	-0.0179853
304.2		0.063557	0.089499	0.00836	0.025506	-0.0210201
304.4		0.064657	0.089109	0.0078	0.0258975	-0.0251786
304.6		0.067407	0.088673	0.00735	0.0262798	-0.0279337
304.8		0.068517	0.087701	0.00696	0.0250604	-0.0301693
305		0.068647	0.088231	0.00691	0.0242861	-0.0329822
305.2		0.069107	0.087992	0.00656	0.0242855	-0.0358669
305.4		0.069387	0.089368	0.00681	0.0245541	-0.03669
305.6		0.068997	0.088935	0.00708	0.0236088	-0.0391466
305.8		0.069097	0.089646	0.0067	0.0243531	-0.0424445
306		0.070027	0.089943	0.00725	0.0246727	-0.0439311
306.2		0.070217	0.089887	0.0065	0.0246319	-0.044332
306.4		0.070247	0.088802	0.00723	0.0244214	-0.0473244
306.6		0.070137	0.089237	0.00798	0.0248294	-0.0481478
306.8		0.069827	0.089931	0.00836	0.0252542	-0.0488517
307		0.068977	0.090252	0.00764	0.0245363	-0.0492319
307.2		0.067687	0.091036	0.0081	0.0257095	-0.05034
307.4		0.066397	0.092576	0.00749	0.025602	-0.0504499
307.6		0.066457	0.09299	0.00621	0.0250581	-0.050039
307.8		0.067037	0.092626	0.00763	0.0249389	-0.0497693
308		0.068027	0.092213	0.00761	0.026239	-0.0509624
308.2		0.069487	0.091157	0.0086	0.0248229	-0.0509597
308.4		0.070927	0.090111	0.0084	0.0243811	-0.0510954
308.6		0.072037	0.090233	0.00955	0.0254073	-0.0521816
308.8		0.071017	0.089868	0.008	0.0247225	-0.0538698
309		0.070747	0.089207	0.00813	0.0238027	-0.0538116
309.2		0.070187	0.09118	0.00755	0.0248007	-0.0550658
309.4		0.070877	0.091356	0.00824	0.0255252	-0.0554993
309.6		0.070657	0.092156	0.00792	0.025311	-0.0561019
309.8		0.072027	0.093217	0.00856	0.0260048	-0.0560618
310		0.071237	0.093712	0.00939	0.0257277	-0.0565907
310.2		0.071457	0.093535	0.00946	0.0249492	-0.0572715
310.4		0.070957	0.094382	0.00907	0.0245805	-0.0586583
310.6		0.069777	0.094051	0.00918	0.0255451	-0.0596161
310.8		0.068447	0.093633	0.00917	0.0244915	-0.0606105
311		0.069047	0.093813	0.00862	0.0254398	-0.0613116
311.2		0.069587	0.093571	0.00871	0.0252146	-0.0619133
311.4		0.069717	0.093548	0.00912	0.0251715	-0.0626124
311.6		0.070037	0.092357	0.00856	0.0241025	-0.0640071
311.8		0.070567	0.092276	0.00806	0.0242959	-0.0647097
312		0.071457	0.092212	0.00747	0.0242119	-0.0672385
312.2		0.070017	0.091514	0.0076	0.025173	-0.0686428
312.4		0.069627	0.091498	0.00673	0.0250432	-0.0693933
312.6		0.069247	0.091339	0.00614	0.0247402	-0.0703363
312.8		0.069717	0.090926	0.00706	0.0260145	-0.0717157
313		0.068337	0.090356	0.00734	0.0258252	-0.0718293
313.2		0.069047	0.09058	0.00706	0.0264743	-0.0722301
313.4		0.069557	0.090756	0.00832	0.0265782	-0.0736962
313.6		0.070617	0.091825	0.00939	0.027464	-0.0740009
313.8		0.070227	0.092308	0.00897	0.0258085	-0.0735421
314		0.069877	0.093146	0.01009	0.0254477	-0.0744873
314.2		0.069937	0.09287	0.00958	0.0248167	-0.0752214
314.4		0.068627	0.092818	0.00918	0.0245924	-0.0753132
314.6		0.068447	0.092328	0.00917	0.0236781	-0.0764087
314.8		0.067977	0.090782	0.00815	0.0251418	-0.0786095
315		0.068587	0.090601	0.00705	0.0250848	-0.0782378
315.2		0.068197	0.091293	0.00776	0.0238926	-0.0795101
315.4		0.069807	0.090539	0.00707	0.0243843	-0.080948
315.6		0.069527	0.089921	0.00719	0.0248038	-0.0815397
315.8		0.069667	0.091819	0.00818	0.0242881	-0.0809708
316		0.069247	0.092561	0.00841	0.0243149	-0.0825237
316.2		0.069357	0.09241	0.00875	0.0248636	-0.0835936
316.4		0.069397	0.093616	0.00898	0.0242434	-0.0830827
316.6		0.070037	0.095392	0.00907	0.0246082	-0.0839489
316.8		0.070087	0.09511	0.00923	0.024832	-0.0858657
317		0.070977	0.094362	0.00936	0.0246185	-0.0858592
317.2		0.070527	0.095549	0.00954	0.0250444	-0.08652
317.4		0.070017	0.095048	0.00952	0.0256681	-0.087673
317.6		0.068827	0.095022	0.00975	0.02656	-0.08871
317.8		0.068747	0.094993	0.00919	0.0264614	-0.08715
318		0.068557	0.095602	0.00913	0.0277085	-0.0888427
318.2		0.068307	0.095248	0.00897	0.0272593	-0.0890589
318.4		0.068447	0.09655	0.00915	0.027599	-0.0896845
318.6		0.069397	0.097181	0.00807	0.0269843	-0.0893325
318.8		0.070097	0.09688	0.00814	0.0278262	-0.0901614
319		0.070477	0.096916	0.00842	0.0262488	-0.0900742
319.2		0.071057	0.096456	0.00832	0.0271895	-0.0901571
319.4		0.071387	0.093849	0.00845	0.0275242	-0.0905186
319.6		0.071697	0.091626	0.00955	0.0270976	-0.0905116
319.8		0.071807	0.091623	0.01032	0.0264958	-0.0915777
320		0.072407	0.09073	0.00991	0.0270281	-0.0918626
320.2		0.073497	0.090765	0.00999	0.0270191	-0.0927026
320.4		0.074477	0.091396	0.0103	0.0261462	-0.0931073
320.6		0.074007	0.092516	0.00979	0.0267969	-0.0936448
320.8		0.075267	0.092592	0.00994	0.026229	-0.0942643
321		0.075887	0.09324	0.00972	0.0268632	-0.0947955
321.2		0.075667	0.093878	0.00908	0.0274969	-0.0947774
321.4		0.074247	0.094668	0.00898	0.0273937	-0.095339
321.6		0.074627	0.095838	0.00827	0.0276503	-0.0953004
321.8		0.072007	0.095913	0.00887	0.028289	-0.0949572
322		0.070157	0.094685	0.00996	0.027219	-0.0953742
322.2		0.069957	0.093728	0.00966	0.0264491	-0.0959216
322.4		0.070427	0.093077	0.00867	0.0272529	-0.0958814
322.6		0.071127	0.091181	0.00952	0.0268514	-0.0969373
322.8		0.074237	0.090455	0.00851	0.0263497	-0.0971367
323		0.076117	0.090777	0.00762	0.0267335	-0.0975951
323.2		0.077277	0.09157	0.00809	0.0283024	-0.0989725
323.4		0.078207	0.091642	0.00908	0.0277054	-0.0991302
323.6		0.078277	0.091246	0.00913	0.0276861	-0.100306
323.8		0.076447	0.09227	0.01028	0.0275894	-0.101486
324		0.076587	0.09282	0.01137	0.0285531	-0.102592
324.2		0.077117	0.091787	0.01198	0.0272628	-0.101632
324.4		0.077537	0.091354	0.01232	0.0279205	-0.102442
324.6		0.078297	0.091569	0.01208	0.0276336	-0.101154
324.8		0.079087	0.091273	0.01135	0.0282333	-0.101505
325		0.078247	0.091266	0.01023	0.0274609	-0.100416
325.2		0.077417	0.091267	0.01056	0.027478	-0.100885
325.4		0.076337	0.091367	0.00981	0.025771	-0.101806
325.6		0.075757	0.090667	0.00988	0.025637	-0.103778
325.8		0.075047	0.090211	0.0098	0.025216	-0.104153
326		0.076177	0.089576	0.00982	0.0260624	-0.104336
326.2		0.077677	0.089213	0.00872	0.0255595	-0.104609
326.4		0.079087	0.088691	0.00916	0.0267265	-0.103783
326.6		0.079347	0.089476	0.00896	0.026815	-0.103809
326.8		0.081297	0.088846	0.00899	0.0276595	-0.104463
327		0.080387	0.088755	0.00941	0.027372	-0.105906
327.2		0.079757	0.089813	0.00929	0.0283418	-0.105849
327.4		0.079017	0.090001	0.0093	0.0276633	-0.106155
327.6		0.078987	0.089301	0.00946	0.0273745	-0.105715
327.8		0.077387	0.090965	0.0089	0.0262207	-0.104865
328		0.077377	0.091445	0.00913	0.0254503	-0.104338
328.2		0.077507	0.09053	0.00966	0.0253957	-0.104628
328.4		0.076727	0.091019	0.00811	0.0266035	-0.105681
328.6		0.076867	0.09172	0.00798	0.0271773	-0.105672
328.8		0.077857	0.090593	0.00885	0.027982	-0.105755
329		0.079197	0.091252	0.00807	0.0288156	-0.107269
329.2		0.077427	0.092223	0.0077	0.0270371	-0.107263
329.4		0.077667	0.094019	0.00923	0.0263359	-0.107479
329.6		0.075917	0.095596	0.01031	0.0267464	-0.108778
329.8		0.076387	0.09623	0.01038	0.0269812	-0.1096
330		0.076527	0.096451	0.01151	0.0275324	-0.109303
330.2		0.077607	0.096221	0.01239	0.0285777	-0.109915
330.4		0.077817	0.095925	0.01221	0.0291614	-0.109938
330.6		0.078727	0.094793	0.01153	0.027553	-0.109152
330.8		0.076757	0.094996	0.01193	0.0263424	-0.10898
331		0.074237	0.094852	0.01237	0.0257165	-0.108112
331.2		0.073567	0.095305	0.01208	0.0257101	-0.107721
331.4		0.073467	0.094633	0.0123	0.025327	-0.107499
331.6		0.073067	0.094984	0.01262	0.0260777	-0.106477
331.8		0.074827	0.095321	0.01166	0.0265271	-0.107756
332		0.075907	0.095509	0.01092	0.026761	-0.108187
332.2		0.076797	0.095301	0.0109	0.0274715	-0.108293
332.4		0.076387	0.095466	0.01069	0.0279364	-0.109358
332.6		0.077107	0.096283	0.01072	0.0278784	-0.110493
332.8		0.075227	0.096378	0.01085	0.0282574	-0.109483
333		0.074677	0.096366	0.01134	0.0288583	-0.10974
333.2		0.073197	0.097367	0.01184	0.029251	-0.110817
333.4		0.073137	0.097454	0.01201	0.0290944	-0.109398
333.6		0.073297	0.096683	0.01183	0.0293618	-0.110123
333.8		0.073327	0.096416	0.01184	0.0296929	-0.11031
334		0.073657	0.095181	0.01126	0.028741	-0.110179
334.2		0.074207	0.092666	0.0098	0.0280841	-0.109354
334.4		0.072877	0.091783	0.01001	0.0281294	-0.11092
334.6		0.072067	0.091507	0.00959	0.0278593	-0.110402
334.8		0.072507	0.091202	0.00951	0.0272976	-0.110742
335		0.072407	0.091632	0.00899	0.0280169	-0.111274
335.2		0.071737	0.093223	0.01004	0.0282677	-0.111915
335.4		0.073307	0.093717	0.00984	0.0275394	-0.111628
335.6		0.073627	0.094253	0.00911	0.027868	-0.111591
335.8		0.074017	0.093514	0.0092	0.0284744	-0.112361
336		0.073907	0.093493	0.00942	0.0274707	-0.111998
336.2		0.074257	0.093074	0.00935	0.0277953	-0.112109
336.4		0.074507	0.092082	0.00837	0.0281624	-0.111271
336.6		0.074067	0.092361	0.0096	0.0282854	-0.112014
336.8		0.073067	0.092685	0.00819	0.0274903	-0.111645
337		0.071587	0.092517	0.00829	0.0282251	-0.1116
337.2		0.070277	0.093039	0.00823	0.0276522	-0.111504
337.4		0.069137	0.093632	0.00901	0.0280305	-0.112377
337.6		0.069097	0.092537	0.00872	0.0277403	-0.112082
337.8		0.070057	0.092849	0.01073	0.0277038	-0.112259
338		0.071177	0.093066	0.01171	0.027206	-0.110946
338.2		0.072267	0.091314	0.01136	0.0273677	-0.111976
338.4		0.072467	0.090796	0.01114	0.0265882	-0.110974
338.6		0.073507	0.090547	0.01171	0.0261263	-0.111496
338.8		0.072807	0.091093	0.01106	0.0284498	-0.111412
339		0.072367	0.09098	0.01088	0.027145	-0.113413
339.2		0.072827	0.09167	0.01109	0.0272541	-0.113123
339.4		0.074157	0.092191	0.01149	0.0281697	-0.113157
339.6		0.072677	0.093471	0.01134	0.0290302	-0.112941
339.8		0.073297	0.0932	0.0114	0.0274897	-0.112693
340		0.074577	0.092906	0.00959	0.029432	-0.111417
340.2		0.075527	0.093255	0.00887	0.0293409	-0.111409
340.4		0.074847	0.093683	0.00864	0.028901	-0.112549
340.6		0.075197	0.09249	0.00901	0.028534	-0.112904
340.8		0.075857	0.092553	0.00864	0.0279999	-0.113721
341		0.075997	0.093644	0.01044	0.0284007	-0.115327
341.2		0.074807	0.094263	0.01161	0.0283485	-0.115487
341.4		0.075097	0.095184	0.01251	0.0290173	-0.114939
341.6		0.075857	0.09457	0.01233	0.0292449	-0.114769
341.8		0.073727	0.094685	0.01249	0.029973	-0.115349
342		0.072637	0.094651	0.01134	0.0289999	-0.113927
342.2		0.073587	0.095136	0.01084	0.0293717	-0.113389
342.4		0.073507	0.094767	0.00942	0.0289601	-0.112939
342.6		0.073667	0.095634	0.00855	0.0291924	-0.113793
342.8		0.075267	0.097048	0.0087	0.0282906	-0.112557
343		0.076297	0.096657	0.00871	0.0281629	-0.113671
343.2		0.076167	0.096516	0.00925	0.0271628	-0.113417
343.4		0.077317	0.096077	0.01033	0.027338	-0.114103
343.6		0.076637	0.096202	0.01053	0.0277007	-0.113421
343.8		0.076927	0.094901	0.01028	0.0282428	-0.113998
344		0.076287	0.095103	0.01046	0.0286627	-0.113598
344.2		0.074797	0.095396	0.01014	0.0300222	-0.114692
344.4		0.074607	0.095899	0.00992	0.0298778	-0.114557
344.6		0.074857	0.097111	0.01021	0.0286206	-0.114771
344.8		0.074887	0.096764	0.00953	0.0285064	-0.115125
345		0.074327	0.096474	0.01016	0.0275731	-0.115722
345.2		0.075157	0.095288	0.01045	0.0266055	-0.115822
345.4		0.074467	0.094787	0.00955	0.0265343	-0.115949
345.6		0.073347	0.093084	0.00891	0.0279796	-0.117098
345.8		0.071957	0.092715	0.00979	0.0280424	-0.116149
346		0.072427	0.093101	0.00945	0.0295117	-0.116397
346.2		0.072457	0.093665	0.00947	0.0293463	-0.11604
346.4		0.072097	0.094936	0.01034	0.0297205	-0.115694
346.6		0.071767	0.096006	0.01085	0.0288083	-0.114967
346.8		0.073447	0.096574	0.01038	0.0291129	-0.115697
347		0.073467	0.095604	0.01018	0.0281901	-0.115617
347.2		0.074387	0.096738	0.00914	0.0290963	-0.115919
347.4		0.074107	0.095545	0.00832	0.0286688	-0.116865
347.6		0.075577	0.094589	0.00796	0.0287788	-0.116602
347.8		0.074887	0.09522	0.00963	0.0279608	-0.115842
348		0.074757	0.096341	0.0093	0.0281997	-0.115737
348.2		0.074107	0.096057	0.01053	0.0282084	-0.115558
348.4		0.074957	0.096638	0.01212	0.0293003	-0.115474
348.6		0.075667	0.09784	0.01213	0.0295073	-0.115534
348.8		0.076547	0.097095	0.01107	0.0304158	-0.117105
349		0.077307	0.096905	0.01191	0.0309939	-0.116846
349.2		0.077427	0.095755	0.01148	0.0314977	-0.117689
349.4		0.077917	0.095417	0.01068	0.0307818	-0.117996
349.6		0.078317	0.094855	0.01062	0.0314705	-0.118198
349.8		0.077737	0.09554	0.01089	0.0319054	-0.117573
350		0.077867	0.095273	0.01084	0.0316964	-0.117427
350.2		0.079127	0.096273	0.01068	0.0313799	-0.116523
350.4		0.078827	0.096203	0.01009	0.0309964	-0.115682
350.6		0.077287	0.095589	0.01094	0.0295194	-0.115808
350.8		0.077447	0.096203	0.01055	0.0289619	-0.115291
351		0.076147	0.097088	0.01144	0.0286984	-0.115535
351.2		0.075057	0.096456	0.0118	0.0280711	-0.114884
351.4		0.073257	0.096577	0.01158	0.0283683	-0.115782
351.6		0.073707	0.097668	0.01136	0.0297735	-0.116058
351.8		0.072767	0.096928	0.0109	0.0301647	-0.116806
352		0.073207	0.095667	0.00984	0.0313224	-0.117258
352.2		0.072477	0.095919	0.00979	0.0322963	-0.117726
352.4		0.073827	0.095932	0.0098	0.0324013	-0.117872
352.6		0.073947	0.09666	0.00994	0.0312853	-0.117553
352.8		0.076397	0.096895	0.01109	0.0315428	-0.117965
353		0.077747	0.09755	0.01185	0.0297298	-0.1178
353.2		0.078287	0.098221	0.01224	0.0286349	-0.118774
353.4		0.078717	0.099312	0.01336	0.0289173	-0.11952
353.6		0.080027	0.098703	0.01347	0.0296749	-0.119811
353.8		0.079217	0.09857	0.01289	0.0290398	-0.119201
354		0.077877	0.099528	0.01185	0.0297939	-0.119905
354.2		0.079347	0.099746	0.01122	0.0298085	-0.119389
354.4		0.078647	0.099092	0.0099	0.0296675	-0.118481
354.6		0.076917	0.099913	0.00938	0.0301415	-0.118056
354.8		0.076347	0.100512	0.00844	0.0296867	-0.118958
355		0.076387	0.099246	0.0095	0.0292672	-0.119356
355.2		0.075877	0.09897	0.00895	0.0299031	-0.120063
355.4		0.077427	0.098583	0.01055	0.0300038	-0.118742
355.6		0.078097	0.098141	0.01129	0.0293994	-0.119521
355.8		0.078567	0.096652	0.01174	0.0300903	-0.11861
356		0.077897	0.097553	0.01123	0.0305586	-0.117676
356.2		0.077247	0.097816	0.01245	0.0305543	-0.117871
356.4		0.076457	0.097797	0.01171	0.0306829	-0.118708
356.6		0.076427	0.098286	0.01123	0.0309205	-0.117258
356.8		0.075477	0.098961	0.01147	0.0304096	-0.117858
357		0.077417	0.098737	0.01159	0.0308349	-0.117855
357.2		0.078577	0.098422	0.00908	0.0304985	-0.117079
357.4		0.078487	0.098666	0.00919	0.0296272	-0.117874
357.6		0.079797	0.098427	0.00895	0.0300923	-0.118055
357.8		0.080977	0.09896	0.00835	0.0299773	-0.116964
358		0.080247	0.099302	0.00829	0.029981	-0.116988
358.2		0.079617	0.099748	0.00943	0.0300172	-0.117384
358.4		0.080477	0.100465	0.0093	0.0305086	-0.116199
358.6		0.078777	0.100254	0.00935	0.0296793	-0.116625
358.8		0.079587	0.099353	0.0096	0.029424	-0.117552
359		0.078757	0.099302	0.00947	0.029278	-0.116978
359.2		0.078767	0.098718	0.00996	0.029644	-0.11705
359.4		0.077407	0.098645	0.01015	0.0306436	-0.118373
359.6		0.077647	0.098862	0.0099	0.0306662	-0.118186
359.8		0.075857	0.099779	0.00987	0.0310552	-0.117985
360	#REF!	0.076227	0.1005	0.00971	0.0311002	-0.11863
360.2		0.075587	0.10099	0.00954	0.0308153	-0.118887
360.4		0.075337	0.100667	0.0088	0.0293872	-0.119244
360.6		0.074377	0.100763	0.0097	0.0295081	-0.119418
360.8		0.073237	0.102073	0.01049	0.0297701	-0.11953
361		0.073517	0.101466	0.01128	0.0291866	-0.118778
361.2		0.073277	0.100425	0.01266	0.0293583	-0.117843
361.4		0.074357	0.099937	0.01327	0.0301144	-0.117561
361.6		0.075497	0.098779	0.01288	0.0307463	-0.118314
361.8		0.077937	0.096512	0.01366	0.0318913	-0.118273
362		0.078637	0.096313	0.01302	0.0324854	-0.118511
362.2		0.079547	0.09613	0.01273	0.0335724	-0.119085
362.4		0.079327	0.09687	0.01333	0.0334653	-0.119382
362.6		0.079867	0.098385	0.01341	0.0328638	-0.119038
362.8		0.078997	0.098774	0.01263	0.0326231	-0.119144
363		0.078947	0.097771	0.01291	0.032272	-0.119767
363.2		0.079407	0.098173	0.01222	0.030783	-0.118931
363.4		0.080297	0.097523	0.01108	0.0308421	-0.118149
363.6		0.080847	0.096336	0.01186	0.030471	-0.117895
363.8		0.081217	0.096017	0.01112	0.0302792	-0.117599
364		0.080937	0.097862	0.01127	0.0305351	-0.118749
364.2		0.080927	0.09801	0.01181	0.0325097	-0.119928
364.4		0.079677	0.09884	0.01249	0.0323333	-0.119844
364.6		0.079867	0.099907	0.01207	0.0337376	-0.119192
364.8		0.079867	0.101901	0.01243	0.0337516	-0.119257
365		0.081457	0.100192	0.01182	0.0340758	-0.117564
365.2		0.081387	0.100444	0.01075	0.0333137	-0.116714
365.4		0.082107	0.100209	0.01049	0.0334479	-0.117412
365.6		0.081537	0.099795	0.0102	0.0327953	-0.118284
365.8		0.081917	0.098635	0.00983	0.0323421	-0.118453
366		0.080527	0.099817	0.01013	0.0318564	-0.119475
366.2		0.079677	0.100114	0.01174	0.0309856	-0.119946
366.4		0.079707	0.100254	0.01076	0.0308497	-0.118603
366.6		0.078937	0.100094	0.01122	0.0308803	-0.118944
366.8		0.077967	0.100059	0.01197	0.0302325	-0.118441
367		0.078787	0.100173	0.01162	0.030161	-0.117969
367.2		0.079367	0.101482	0.01183	0.0299284	-0.118029
367.4		0.080467	0.100624	0.014	0.0297563	-0.119031
367.6		0.080587	0.101539	0.01341	0.0287605	-0.118431
367.8		0.081117	0.101536	0.01362	0.030299	-0.119396
368		0.080327	0.101473	0.01515	0.0306261	-0.119387
368.2		0.080897	0.100179	0.01384	0.0311052	-0.119229
368.4		0.079557	0.099687	0.01301	0.0313952	-0.118329
368.6		0.080127	0.09908	0.01234	0.0327775	-0.118685
368.8		0.080697	0.098809	0.01243	0.0317239	-0.118446
369		0.081067	0.097694	0.01126	0.0312334	-0.11682
369.2		0.079997	0.098065	0.01108	0.0316279	-0.116447
369.4		0.080197	0.099175	0.01044	0.0323017	-0.116834
369.6		0.080077	0.099704	0.01078	0.0317971	-0.117393
369.8		0.078257	0.099889	0.01004	0.0321596	-0.116648
370		0.077267	0.100569	0.00956	0.0317034	-0.1184
370.2		0.076827	0.100276	0.01026	0.0312883	-0.118815
370.4		0.076247	0.100221	0.01058	0.0305788	-0.120064
370.6		0.076397	0.099171	0.01124	0.0309452	-0.119387
370.8		0.078107	0.09878	0.0132	0.0313667	-0.119408
371		0.079327	0.09775	0.01313	0.0313954	-0.119706
371.2		0.080397	0.097418	0.01236	0.0318484	-0.119313
371.4		0.080777	0.098015	0.01282	0.0320019	-0.119328
371.6		0.080827	0.098199	0.01246	0.0320816	-0.118679
371.8		0.080897	0.09875	0.01064	0.0317423	-0.118903
372		0.080477	0.100902	0.01088	0.0320425	-0.119259
372.2		0.080307	0.101739	0.01208	0.0322924	-0.119382
372.4		0.081537	0.101448	0.01209	0.0322588	-0.118628
372.6		0.081097	0.10137	0.01306	0.0324658	-0.118893
372.8		0.080957	0.102275	0.01342	0.0336349	-0.119808
373		0.080987	0.102157	0.01302	0.0351251	-0.119162
373.2		0.081327	0.100994	0.01144	0.0345815	-0.119767
373.4		0.079667	0.100705	0.01226	0.0345866	-0.119025
373.6		0.079187	0.100146	0.01163	0.0346416	-0.120238
373.8		0.078477	0.098956	0.01175	0.0336121	-0.119631
374		0.077617	0.097656	0.01295	0.0325319	-0.119946
374.2		0.076887	0.097042	0.01341	0.0321675	-0.118589
374.4		0.077857	0.09709	0.01224	0.0321242	-0.118133
374.6		0.076577	0.098757	0.01291	0.031693	-0.117291
374.8		0.077617	0.099681	0.01126	0.0317156	-0.117419
375		0.077877	0.101147	0.01049	0.0320245	-0.117267
375.2		0.079087	0.10223	0.01065	0.0323759	-0.117589
375.4		0.077797	0.102496	0.01139	0.0333719	-0.119193
375.6		0.079237	0.102549	0.00983	0.0333884	-0.118954
375.8		0.078787	0.103563	0.01097	0.032667	-0.118606
376		0.079077	0.103168	0.01128	0.0329183	-0.11787
376.2		0.078597	0.103216	0.01138	0.0329808	-0.118306
376.4		0.079447	0.102975	0.01031	0.0323336	-0.117417
376.6		0.081137	0.101935	0.0106	0.0320955	-0.117364
376.8		0.081207	0.10047	0.01087	0.0337895	-0.116748
377		0.081177	0.099676	0.01151	0.033214	-0.117282
377.2		0.080637	0.101179	0.01199	0.0340349	-0.118009
377.4		0.081007	0.101162	0.01313	0.0341463	-0.117209
377.6		0.079347	0.100982	0.01312	0.0336757	-0.116944
377.8		0.078707	0.10146	0.01264	0.0328325	-0.117247
378		0.079287	0.100706	0.01235	0.0327663	-0.116805
378.2		0.079077	0.099502	0.01184	0.0321887	-0.115757
378.4		0.078397	0.099683	0.01138	0.0325153	-0.117228
378.6		0.077997	0.099723	0.01251	0.0330934	-0.117906
378.8		0.078757	0.098262	0.01348	0.0333635	-0.11899
379		0.080257	0.099379	0.01305	0.0336944	-0.119024
379.2		0.080357	0.099193	0.01285	0.0328882	-0.119267
379.4		0.081127	0.098779	0.01281	0.0332157	-0.119016
379.6		0.081377	0.09928	0.01236	0.0333838	-0.119064
379.8		0.080117	0.101873	0.01168	0.0328716	-0.118719
380		0.078977	0.102807	0.01172	0.0326443	-0.119065
380.2		0.078717	0.104001	0.01282	0.0335162	-0.11809
380.4		0.078987	0.105646	0.0132	0.0318725	-0.116964
380.6		0.079337	0.106414	0.01336	0.0321596	-0.116238
380.8		0.080667	0.105255	0.01311	0.0326894	-0.116185
381		0.080677	0.104719	0.01262	0.0327988	-0.115111
381.2		0.081167	0.103532	0.01207	0.0324154	-0.116601
381.4		0.082477	0.102077	0.01171	0.0335362	-0.116683
381.6		0.084617	0.101258	0.01027	0.033354	-0.118053
381.8		0.085277	0.100978	0.01043	0.0326175	-0.117793
382		0.085957	0.099657	0.01055	0.0336793	-0.119045
382.2		0.086607	0.100064	0.01028	0.034159	-0.119047
382.4		0.086167	0.100685	0.01007	0.0329306	-0.119463
382.6		0.084457	0.100497	0.01175	0.0331914	-0.118292
382.8		0.083207	0.100489	0.01199	0.032762	-0.118451
383		0.082357	0.101048	0.01113	0.0320042	-0.118112
383.2		0.082077	0.100797	0.01154	0.0326143	-0.118077
383.4		0.081867	0.101537	0.0105	0.0339757	-0.117886
383.6		0.082167	0.100582	0.01004	0.0339628	-0.118051
383.8		0.082547	0.100444	0.01007	0.0349274	-0.117965
384		0.081187	0.101653	0.01141	0.0353301	-0.118587
384.2		0.080337	0.102195	0.01082	0.0341466	-0.118383
384.4		0.078597	0.101646	0.01236	0.0340986	-0.119871
384.6		0.078527	0.103608	0.01291	0.0343988	-0.120581
384.8		0.079347	0.103751	0.01254	0.0341331	-0.120736
385		0.081147	0.101658	0.01242	0.0328771	-0.120272
385.2		0.081937	0.101191	0.01381	0.033362	-0.119807
385.4		0.083327	0.10159	0.01424	0.0324507	-0.11921
385.6		0.082877	0.101615	0.01437	0.0317307	-0.117433
385.8		0.082937	0.102481	0.01467	0.0323904	-0.116511
386		0.083827	0.104864	0.01495	0.0332735	-0.116084
386.2		0.084107	0.105178	0.01389	0.0331234	-0.11561
386.4		0.084367	0.105	0.01336	0.033242	-0.114568
386.6		0.085627	0.105221	0.01319	0.0330505	-0.115533
386.8		0.086257	0.105453	0.01428	0.0334503	-0.116099
387		0.084547	0.106077	0.01447	0.0339689	-0.11617
387.2		0.084127	0.106366	0.01507	0.034683	-0.116106
387.4		0.084867	0.106989	0.01481	0.0344564	-0.116592
387.6		0.083897	0.107475	0.01437	0.0366172	-0.116594
387.8		0.082187	0.107304	0.01323	0.0360786	-0.117277
388		0.083767	0.106689	0.01284	0.0352437	-0.117657
388.2		0.084827	0.107111	0.01124	0.0350079	-0.118988
388.4		0.083587	0.106743	0.01143	0.0361082	-0.11882
388.6		0.084497	0.10603	0.01241	0.0344761	-0.118498
388.8		0.084807	0.106985	0.01277	0.0336669	-0.11911
389		0.083427	0.106751	0.01309	0.0332808	-0.12
389.2		0.083087	0.106207	0.01361	0.0327097	-0.120066
389.4		0.082737	0.106815	0.01474	0.0317714	-0.119979
389.6		0.082037	0.107197	0.0137	0.0320776	-0.12105
389.8		0.082047	0.105875	0.01439	0.0318933	-0.120493
390		0.081397	0.105775	0.01336	0.0326938	-0.118746
390.2		0.081597	0.106458	0.01399	0.0319707	-0.118268
390.4		0.082217	0.105606	0.0139	0.0333366	-0.117611
390.6		0.082917	0.106068	0.01467	0.0333902	-0.116809
390.8		0.083687	0.10598	0.01438	0.0342261	-0.115839
391		0.085067	0.106059	0.01678	0.0347308	-0.117092
391.2		0.085037	0.106052	0.01736	0.0349111	-0.116488
391.4		0.084507	0.106123	0.01658	0.0349739	-0.117485
391.6		0.084587	0.105568	0.0157	0.0350322	-0.118207
391.8		0.083947	0.105751	0.01533	0.034789	-0.118415
392		0.084097	0.106379	0.01424	0.0344324	-0.117607
392.2		0.084327	0.106186	0.01385	0.0350694	-0.118162
392.4		0.085727	0.106376	0.01302	0.0339801	-0.11847
392.6		0.084997	0.107083	0.01344	0.0344504	-0.118704
392.8		0.084197	0.107686	0.01291	0.0344456	-0.119722
393		0.082497	0.106855	0.0126	0.0342168	-0.120213
393.2		0.079907	0.106829	0.01266	0.0336861	-0.120537
393.4		0.077587	0.106644	0.01268	0.034836	-0.119634
393.6		0.076547	0.105944	0.01264	0.0345288	-0.11906
393.8		0.076697	0.105302	0.01325	0.0347387	-0.118125
394		0.077247	0.105258	0.01333	0.0355959	-0.118086
394.2		0.078527	0.104834	0.01259	0.0357954	-0.11798
394.4		0.080427	0.10566	0.01339	0.0348139	-0.118903
394.6		0.082007	0.105281	0.01285	0.0337468	-0.118542
394.8		0.082877	0.105928	0.01411	0.0343737	-0.118347
395		0.083187	0.106145	0.01391	0.033255	-0.117624
395.2		0.083927	0.106466	0.01431	0.0342876	-0.117272
395.4		0.084357	0.105966	0.01408	0.0345566	-0.117643
395.6		0.084337	0.10637	0.01469	0.0349019	-0.118197
395.8		0.084687	0.105915	0.01342	0.0351927	-0.118159
396		0.084587	0.104945	0.0142	0.0355205	-0.117882
396.2		0.085497	0.104262	0.01446	0.0353528	-0.118208
396.4		0.085267	0.104613	0.01425	0.0347919	-0.117436
396.6		0.085517	0.104899	0.01492	0.0349327	-0.116839
396.8		0.086287	0.105208	0.01532	0.0341648	-0.117084
397		0.087637	0.106022	0.01458	0.0340392	-0.117873
397.2		0.087027	0.106812	0.01406	0.0336246	-0.117282
397.4		0.087437	0.107067	0.01511	0.033708	-0.118406
397.6		0.087277	0.107453	0.01432	0.0340459	-0.117992
397.8		0.086197	0.10787	0.01396	0.0341385	-0.118008
398		0.082977	0.107977	0.01368	0.0352115	-0.118416
398.2		0.082957	0.10807	0.01529	0.0344956	-0.117861
398.4		0.081637	0.106225	0.01493	0.0358546	-0.117217
398.6		0.081487	0.105322	0.01536	0.0360104	-0.118423
398.8		0.081957	0.105124	0.01521	0.0363965	-0.11822
399		0.084327	0.104942	0.01566	0.0355811	-0.118489
399.2		0.084577	0.10449	0.01465	0.0368249	-0.119902
399.4		0.085517	0.106476	0.01446	0.0361929	-0.119557
399.6		0.086687	0.105886	0.01435	0.0358831	-0.119796
[truncated: 173,502 more rows]

## Sheet: Fig 2B
Corrected Data for Lysis		Time (min.)	BW25113	BW25113	BW25113∆WaaC	SA Sensor No Phage
Corrected with background subtraction		0	0	0	-0.033839
Removed buffer equilibration effect			0.000635	9.5e-05	-0.033658	-0.0839264
Plotted points every 5 minutes			0.000592	0.00033	-0.033067	-0.0836907
			0.001357	-0.000358	-0.034098	-0.0840087
			0.00149	0.000184	-0.03498	-0.0845509
			0.002707	-0.001014	-0.035573	-0.0832955
			0.001105	-0.001375	-0.036338	-0.0845113
			0.000601	-0.001638	-0.036087	-0.083351
			0.001181	-0.001864	-0.035749	-0.0829978
			0.001267	-0.002492	-0.035658	-0.0818672
			-0.000696	-0.001471	-0.034794	-0.0827483
			-0.000585	-0.00173	-0.033678	-0.0817335
			-0.000152	-0.002221	-0.033695	-0.0823863
			-0.001892	-0.002031	-0.03269	-0.0827441
			-0.002429	-0.001816	-0.031826	-0.0835102
			-0.001102	-0.002735	-0.032886	-0.0834806
			-0.00049	-0.003145	-0.033196	-0.0843849
			-0.000762	-0.002237	-0.031904	-0.0851362
			-0.000463	-0.002234	-0.032725	-0.0846187
			-0.000438	-0.003705	-0.032867	-0.0850272
			-0.001174	-0.003431	-0.031727	-0.0853703
			-0.001215	-0.003164	-0.03144	-0.084679
			-0.000862	-0.004349	-0.032012	-0.0832097
			-0.00153	-0.003687	-0.031967	-0.0836987
			-0.001151	-0.002057	-0.031792	-0.0837474
			-0.000383	-0.00191	-0.032286	-0.0841142
			-0.000578	-0.002223	-0.032684	-0.0833565
			-0.001311	-0.002008	-0.034048	-0.0845773
			0.000202	-0.002468	-0.034477	-0.0844658
			-0.00088	-0.00335	-0.034253	-0.0849043
			-0.001388	-0.00322	-0.033991	-0.0835221
			-0.000253	-0.003934	-0.034339	-0.0840223
			0.000199	-0.004429	-0.033767	-0.0830678
			-0.000516	-0.005863	-0.03306	-0.0823802
			0.000537	-0.005684	-0.034268	-0.0817542
			0.001408	-0.004844	-0.035059	-0.083823
			0.00021	-0.004035	-0.034434	-0.0836083
			-0.000305	-0.004201	-0.034524	-0.0835745
			-0.000311	-0.003894	-0.035028	-0.0843073
			-0.000923	-0.003495	-0.03413	-0.0837239
			-0.001622	-0.005025	-0.032642	-0.0816564
			-0.001825	-0.004333	-0.033373	-0.0820369
			-0.001277	-0.004393	-0.033161	-0.0815571
			-0.002206	-0.00443	-0.033534	-0.081433
			-0.002266	-0.005965	-0.034282	-0.0820645
			-0.002627	-0.005587	-0.034262	-0.082348
			-0.002982	-0.005524	-0.034409	-0.081589
			-0.00354	-0.005545	-0.033912	-0.0819454
			-0.003572	-0.006123	-0.032962	-0.0819761
			-0.003414	-0.004665	-0.031749	-0.0819325
			-0.003683	-0.004467	-0.032343	-0.0826019
			-0.004553	-0.005118	-0.031719	-0.0829606
			-0.003472	-0.005531	-0.031563	-0.0828867
			-0.002475	-0.005443	-0.031411	-0.0819612
			-0.003222	-0.006345	-0.031884	-0.0815817
			-0.003385	-0.007005	-0.032931	-0.0819275
			-0.002155	-0.007764	-0.032269	-0.0815514
			-0.002224	-0.006939	-0.032153	-0.0825091
			-0.003904	-0.007091	-0.032178	-0.0833165
			-0.003736	-0.007232	-0.032968	-0.0834726
			-0.003184	-0.007182	-0.031585	-0.0825509
			-0.003061	-0.007047	-0.032071	-0.0826312
			-0.00442	-0.007054	-0.032456	-0.0815657
			-0.002238	-0.005989	-0.032631	-0.0816039
			-0.001321	-0.006344	-0.032502	-0.081721
			-0.001644	-0.006344	-0.033268	-0.0825029
			-0.002195	-0.006023	-0.032934	-0.0815123
			-0.001514	-0.005814	-0.033554	-0.082455
			-0.002902	-0.006155	-0.033004	-0.0814045
			-0.003079	-0.005116	-0.032675	-0.0818666
			-0.003849	-0.004619	-0.031871	-0.0811469
			-0.003435	-0.005549	-0.032088	-0.0826908
			-0.002124	-0.005578	-0.032051	-0.0822942
			-0.001961	-0.005847	-0.03222	-0.0825048
			-0.002139	-0.006207	-0.031661	-0.0828484
			-0.001818	-0.007712	-0.031335	-0.0825674
			-0.000111	-0.007662	-0.030888	-0.0817482
			-0.002373	-0.007973	-0.030559	-0.0814439
			-0.001415	-0.008424	-0.03075	-0.0807517
			-0.002152	-0.008545	-0.030744	-0.0793926
			-0.002224	-0.007532	-0.030977	-0.0804621
			-0.004259	-0.00779	-0.031008	-0.0807532
			-0.003154	-0.008833	-0.031366	-0.0816223
			-0.004601	-0.008584	-0.031802	-0.0817181
			-0.003812	-0.008304	-0.032236	-0.0824192
			-0.003139	-0.009063	-0.032494	-0.0815814
			-0.002172	-0.008837	-0.032777	-0.0805207
			-0.002194	-0.00774	-0.032542	-0.0796495
			-0.001375	-0.008632	-0.031763	-0.079686
			-0.00191	-0.008534	-0.031626	-0.0790696
			-0.002601	-0.008267	-0.032594	-0.0787127
			-0.003613	-0.008439	-0.032214	-0.0793902
			-0.00326	-0.009898	-0.032439	-0.0794805
			-0.003699	-0.009649	-0.032614	-0.0793354
			-0.003034	-0.00988	-0.032116	-0.0790041
			-0.003031	-0.010403	-0.030543	-0.0801898
			-0.003019	-0.009696	-0.031938	-0.0801934
			-0.003144	-0.009572	-0.030663	-0.0798494
			-0.003965	-0.008676	-0.030134	-0.0807669
			-0.004086	-0.008856	-0.030509	-0.0805369
			-0.003544	-0.008109	-0.03048	-0.0798208
			-0.003279	-0.009194	-0.028451	-0.0796738
			-0.003731	-0.008675	-0.029099	-0.0797753
			-0.003017	-0.010897	-0.030093	-0.0795258
			-0.003061	-0.011907	-0.029132	-0.0807131
			-0.003088	-0.012346	-0.029373	-0.079432
			-0.002918	-0.012085	-0.030108	-0.0798684
			-0.002972	-0.012619	-0.030183	-0.0793614
			-0.002586	-0.0107	-0.029059	-0.0787096
			-0.002929	-0.009618	-0.030276	-0.0771943
			-0.003172	-0.009966	-0.029997	-0.0782977
			-0.003177	-0.010525	-0.030821	-0.0776601
			-0.003259	-0.009945	-0.031438	-0.0765633
			-0.004204	-0.010577	-0.031232	-0.0770258
			-0.003105	-0.011136	-0.030516	-0.0772374
			-0.003296	-0.010283	-0.03094	-0.0775175
			-0.00227	-0.009225	-0.031325	-0.0778698
			-0.001966	-0.010135	-0.030148	-0.0785588
			-0.002921	-0.009726	-0.031271	-0.0769499
			-0.00407	-0.009366	-0.03135	-0.0774475
			-0.004641	-0.010474	-0.030334	-0.076879
			-0.00602	-0.01158	-0.029485	-0.077115
			-0.006651	-0.011382	-0.030209	-0.0769646
			-0.005297	-0.012126	-0.0306	-0.0781174
			-0.005679	-0.012493	-0.029873	-0.0780916
			-0.005542	-0.01192	-0.031043	-0.0776196
			-0.006328	-0.011018	-0.031064	-0.0767986
			-0.007172	-0.010173	-0.030471	-0.0769627
			-0.00757	-0.010384	-0.030357	-0.0767389
			-0.008138	-0.010046	-0.030788	-0.0766667
			-0.007728	-0.009931	-0.03076	-0.0764184
			-0.007649	-0.010339	-0.030631	-0.0756216
			-0.007527	-0.010299	-0.030744	-0.0753768
			-0.007701	-0.010073	-0.030322	-0.075342
			-0.007046	-0.011238	-0.029562	-0.0745494
			-0.007472	-0.010629	-0.029615	-0.0741587
			-0.00752	-0.010627	-0.029727	-0.0751304
			-0.006613	-0.011459	-0.03013	-0.0758146
			-0.005187	-0.011548	-0.029888	-0.0751503
			-0.005452	-0.011664	-0.030963	-0.0753697
			-0.005336	-0.013211	-0.030796	-0.0766842
			-0.004871	-0.01352	-0.029928	-0.0760262
			-0.00486	-0.013975	-0.029894	-0.0754104
			-0.006106	-0.013926	-0.03019	-0.0752602
			-0.005393	-0.013818	-0.030383	-0.075908
			-0.006382	-0.01453	-0.029104	-0.0756292
			-0.006321	-0.014551	-0.029118	-0.0756973
			-0.007377	-0.014968	-0.029208	-0.0758905
			-0.006999	-0.01555	-0.028643	-0.0768269
			-0.007584	-0.01579	-0.028041	-0.0758997
			-0.006023	-0.014787	-0.028664	-0.0759908
			-0.006437	-0.015152	-0.028981	-0.0756433
			-0.006334	-0.013776	-0.027981	-0.0748606
			-0.007067	-0.013779	-0.027936	-0.0745487
			-0.006772	-0.012615	-0.028744	-0.0741329
			-0.008603	-0.012571	-0.028719	-0.0728233
			-0.008659	-0.012163	-0.028601	-0.0727221
			-0.008349	-0.013217	-0.030055	-0.0734545
			-0.007264	-0.01242	-0.029946	-0.0724088
			-0.007695	-0.012438	-0.028531	-0.0731014
			-0.006648	-0.01178	-0.028411	-0.0732379
			-0.006448	-0.012761	-0.028541	-0.0733084
			-0.006472	-0.012902	-0.026097	-0.0728895
			-0.007907	-0.01416	-0.025354	-0.0737778
			-0.007508	-0.014856	-0.025199	-0.0726592
			-0.00722	-0.014622	-0.025274	-0.0728104
			-0.007427	-0.014245	-0.024578	-0.0729073
			-0.007788	-0.013985	-0.025074	-0.0725758
			-0.007113	-0.012818	-0.025057	-0.0721681
			-0.007528	-0.013138	-0.025434	-0.072298
			-0.008548	-0.014478	-0.025513	-0.0736357
			-0.009178	-0.013768	-0.025784	-0.073714
			-0.008299	-0.012927	-0.026479	-0.0738223
			-0.007795	-0.012998	-0.027305	-0.0736667
			-0.007246	-0.012599	-0.027424	-0.0741326
			-0.007464	-0.012347	-0.026722	-0.0727859
			-0.006992	-0.012982	-0.026123	-0.072343
			-0.008327	-0.012978	-0.025593	-0.0731098
			-0.009498	-0.013492	-0.025396	-0.0726528
			-0.010337	-0.014411	-0.024827	-0.0722907
			-0.009289	-0.014754	-0.025347	-0.0719709
			-0.008882	-0.0145	-0.02587	-0.0723892
			-0.007538	-0.01503	-0.025829	-0.0731638
			-0.007807	-0.015459	-0.025859	-0.0738409
			-0.00778	-0.015072	-0.026354	-0.0735679
			-0.008727	-0.014777	-0.026412	-0.0731066
			-0.009063	-0.015478	-0.026537	-0.0726753
			-0.009201	-0.015421	-0.026888	-0.071117
			-0.008468	-0.014494	-0.027474	-0.0705516
			-0.008353	-0.015151	-0.027077	-0.0707628
			-0.007418	-0.015474	-0.027067	-0.0704886
			-0.007511	-0.01562	-0.026688	-0.0712363
			-0.0078	-0.016571	-0.025408	-0.0709691
			-0.008279	-0.017905	-0.024742	-0.0710278
			-0.007692	-0.017445	-0.024669	-0.0704351
			-0.007924	-0.017048	-0.025293	-0.0713938
			-0.008224	-0.016196	-0.025344	-0.0698826
			-0.008282	-0.015968	-0.025814	-0.0703782
			-0.007947	-0.015625	-0.024988	-0.0706129
			-0.00813	-0.016776	-0.024953	-0.0707644
			-0.008468	-0.016757	-0.025164	-0.0693156
			-0.008896	-0.017139	-0.024662	-0.0699222
			-0.008648	-0.017012	-0.024931	-0.0700624
			-0.009178	-0.016046	-0.025652	-0.0701334
			-0.009473	-0.015377	-0.026324	-0.0709727
			-0.009185	-0.01571	-0.025306	-0.0724094
			-0.008915	-0.015802	-0.025755	-0.0726181
			-0.009283	-0.01619	-0.026865	-0.0720076
			-0.008458	-0.017156	-0.026143	-0.0709647
			-0.008451	-0.016541	-0.025772	-0.0708187
			-0.00918	-0.01716	-0.025658	-0.0709418
			-0.00889	-0.016521	-0.025344	-0.0695895
			-0.00944	-0.015738	-0.025054	-0.0700557
			-0.009356	-0.015697	-0.024731	-0.0705127
			-0.009833	-0.015903	-0.024462	-0.0698881
			-0.008605	-0.01591	-0.024336	-0.0686944
			-0.009155	-0.016603	-0.025485	-0.0695634
			-0.008631	-0.017516	-0.024053	-0.0691556
			-0.009092	-0.019194	-0.024568	-0.0686372
			-0.009087	-0.018251	-0.023771	-0.0689998
			-0.009931	-0.018011	-0.024344	-0.069266
			-0.00876	-0.018077	-0.02404	-0.0695928
			-0.008888	-0.017514	-0.02469	-0.0696557
			-0.008697	-0.01512	-0.024632	-0.0694451
			-0.008073	-0.016673	-0.025632	-0.068944
			-0.008102	-0.017071	-0.024447	-0.0683653
			-0.008606	-0.0174	-0.02357	-0.0673749
			-0.008547	-0.018223	-0.023283	-0.0667743
			-0.008579	-0.019808	-0.022483	-0.0669553
			-0.008756	-0.020243	-0.022396	-0.0674007
			-0.009392	-0.020467	-0.02345	-0.0673461
			-0.009839	-0.019692	-0.024189	-0.0678263
			-0.010371	-0.018889	-0.023839	-0.0680293
			-0.010854	-0.018845	-0.023679	-0.0681424
			-0.011087	-0.017869	-0.024517	-0.0675286
			-0.010225	-0.017244	-0.023394	-0.068182
			-0.009979	-0.018102	-0.021955	-0.0680459
			-0.008285	-0.018372	-0.022225	-0.0676791
			-0.008481	-0.018019	-0.022255	-0.0678262
			-0.008468	-0.018303	-0.020432	-0.0676892
			-0.008724	-0.019162	-0.021279	-0.0679354
			-0.009081	-0.019635	-0.022621	-0.0675901
			-0.009855	-0.019364	-0.022235	-0.067831
			-0.009308	-0.019205	-0.022524	-0.0672717
			-0.010031	-0.020031	-0.023018	-0.0672336
			-0.010345	-0.020038	-0.022507	-0.0659568
			-0.009755	-0.019512	-0.022107	-0.0666326
			-0.011089	-0.019579	-0.022395	-0.0666213
			-0.012108	-0.02035	-0.023049	-0.0666282
			-0.012251	-0.020111	-0.023027	-0.0665709
			-0.01179	-0.019186	-0.02276	-0.0672112
			-0.012173	-0.018828	-0.022295	-0.0669787
			-0.011335	-0.019511	-0.022371	-0.0653198
			-0.010618	-0.018252	-0.022526	-0.0656884
			-0.010915	-0.018085	-0.022124	-0.0644173
			-0.011748	-0.018515	-0.022611	-0.0640767
			-0.011365	-0.018713	-0.022981	-0.0630567
			-0.011473	-0.017795	-0.022945	-0.0636612
			-0.012389	-0.018778	-0.022348	-0.0631733
			-0.012209	-0.018585	-0.022006	-0.0645454
			-0.011552	-0.019084	-0.021553	-0.0639053
			-0.01224	-0.019876	-0.021158	-0.0650268
			-0.012822	-0.021734	-0.02082	-0.0647106
			-0.012502	-0.021896	-0.021579	-0.0646924
			-0.012306	-0.022551	-0.023204	-0.0644371
			-0.011757	-0.022804	-0.024025	-0.0647423
			-0.011826	-0.021395	-0.024349	-0.0631415
			-0.010247	-0.020481	-0.024476	-0.0630316
			-0.009763	-0.019296	-0.023395	-0.0622802
			-0.009455	-0.018097	-0.022947	-0.0622108
			-0.009176	-0.017992	-0.022168	-0.0626968
			-0.009267	-0.018875	-0.021153	-0.0637407
			-0.010658	-0.018689	-0.021316	-0.0640751
			-0.011046	-0.020133	-0.021871	-0.0652167
			-0.009903	-0.021611	-0.021252	-0.0655833
			-0.010428	-0.021195	-0.021012	-0.0645761
			-0.010571	-0.021141	-0.02239	-0.0637762
			-0.01012	-0.021719	-0.022059	-0.0629174
			-0.009773	-0.020716	-0.021594	-0.062175
			-0.010054	-0.020268	-0.021883	-0.0622087
			-0.010963	-0.021051	-0.022297	-0.0626756
			-0.009959	-0.021838	-0.021311	-0.0628521
			-0.010753	-0.022382	-0.02065	-0.064026
			-0.012122	-0.022334	-0.020783	-0.0643901
			-0.013064	-0.022821	-0.020479	-0.0632906
			-0.01261	-0.02148	-0.020369	-0.0632944
			-0.013018	-0.020817	-0.020924	-0.0632292
			-0.013558	-0.01989	-0.020853	-0.0625646
			-0.012232	-0.021245	-0.020889	-0.0624411
			-0.011964	-0.019779	-0.021386	-0.0622557
			-0.012158	-0.021747	-0.021095	-0.0630196
			-0.012859	-0.021351	-0.020219	-0.0628145
			-0.012138	-0.021836	-0.020356	-0.062807
			-0.012834	-0.021531	-0.02028	-0.0618962
			-0.013958	-0.023008	-0.019124	-0.0623478
			-0.013544	-0.022971	-0.018864	-0.0612031
			-0.012975	-0.02395	-0.020123	-0.0604944
			-0.012261	-0.023225	-0.019672	-0.0615673
			-0.012149	-0.023462	-0.019108	-0.0618257
			-0.012366	-0.022887	-0.020412	-0.0613892
			-0.01239	-0.021934	-0.020628	-0.0617788
			-0.012223	-0.022071	-0.0201	-0.0620876
			-0.012727	-0.022481	-0.019617	-0.0614772
			-0.012222	-0.022222	-0.020896	-0.0621927
			-0.011584	-0.022533	-0.019756	-0.0614727
			-0.013038	-0.022767	-0.0195	-0.0613228
			-0.012065	-0.023761	-0.01894	-0.0610752
			-0.012077	-0.0243	-0.020352	-0.0615027
			-0.011832	-0.024902	-0.018394	-0.0605017
			-0.011311	-0.025166	-0.018372	-0.0611747
			-0.009947	-0.024528	-0.0194	-0.0604143
			-0.011323	-0.023339	-0.019526	-0.0606294
			-0.010845	-0.022778	-0.018848	-0.0599108
			-0.010909	-0.022572	-0.019848	-0.0602774
			-0.011228	-0.021362	-0.020034	-0.0596297
			-0.011677	-0.021654	-0.018615	-0.0597473
			-0.011347	-0.022931	-0.019686	-0.059859
			-0.012263	-0.023559	-0.019483	-0.0605197
			-0.012377	-0.023665	-0.020104	-0.0594606
			-0.01346	-0.024737	-0.01979	-0.0606723
			-0.013166	-0.024827	-0.020213	-0.0603156
			-0.013648	-0.024435	-0.01932	-0.0601127
			-0.013408	-0.024023	-0.020857	-0.0600652
			-0.014315	-0.023238	-0.019557	-0.0619164
			-0.012651	-0.022965	-0.019863	-0.0605383
			-0.01403	-0.024002	-0.019638	-0.0607914
			-0.013563	-0.023453	-0.019835	-0.0612667
			-0.014439	-0.02354	-0.01867	-0.0606372
			-0.014442	-0.024971	-0.019058	-0.0601458
			-0.014625	-0.025675	-0.018737	-0.0607074
			-0.013377	-0.0263	-0.018434	-0.0599539
			-0.012632	-0.027045	-0.018189	-0.0597777
			-0.011884	-0.027079	-0.017908	-0.0598176
			-0.012307	-0.025991	-0.017731	-0.0590321
			-0.013594	-0.026317	-0.016846	-0.0592599
			-0.01433	-0.025768	-0.017375	-0.060656
			-0.01469	-0.025379	-0.01751	-0.0598404
			-0.01533	-0.02668	-0.017221	-0.0589348
			-0.014118	-0.027732	-0.017561	-0.0591233
			-0.013151	-0.027426	-0.018739	-0.0591909
			-0.012117	-0.026579	-0.018766	-0.0575755
			-0.013956	-0.02649	-0.019439	-0.0585444
			-0.013676	-0.025463	-0.018987	-0.0584325
			-0.014267	-0.024162	-0.018873	-0.0576091
			-0.015059	-0.024181	-0.018396	-0.0560125
			-0.016107	-0.025164	-0.017556	-0.0564533
			-0.015327	-0.026243	-0.016213	-0.0552731
			-0.015635	-0.026658	-0.017053	-0.0563961
			-0.015347	-0.027909	-0.016624	-0.0565982
			-0.015447	-0.027133	-0.016772	-0.0569365
			-0.01459	-0.026612	-0.016541	-0.0567184
			-0.014836	-0.026086	-0.016367	-0.0569702
			-0.014103	-0.02492	-0.016753	-0.0567067
			-0.014787	-0.025216	-0.01722	-0.0568308
			-0.013711	-0.026536	-0.017522	-0.0578228
			-0.013751	-0.026332	-0.017101	-0.0584814
			-0.013819	-0.025596	-0.017117	-0.0586661
			-0.014717	-0.027021	-0.016442	-0.0580856
			-0.013791	-0.026763	-0.016024	-0.0580347
			-0.015016	-0.026108	-0.015373	-0.0575263
			-0.015036	-0.027394	-0.016717	-0.0568491
			-0.014549	-0.028413	-0.01654	-0.0566337
			-0.013724	-0.02709	-0.016421	-0.0564409
			-0.015412	-0.025918	-0.016714	-0.0565711
			-0.014402	-0.025805	-0.017156	-0.056505
			-0.015879	-0.025075	-0.016499	-0.0561893
			-0.015812	-0.024801	-0.017697	-0.0561759
			-0.017058	-0.025367	-0.017286	-0.0561396
			-0.015142	-0.026446	-0.017601	-0.0560869
			-0.014817	-0.026653	-0.016404	-0.0555778
			-0.013391	-0.026255	-0.015908	-0.0556867
			-0.013576	-0.026854	-0.015083	-0.0553059
			-0.012541	-0.02686	-0.015269	-0.0555909
			-0.013998	-0.027294	-0.014608	-0.0550383
			-0.015419	-0.027201	-0.015828	-0.0562231
			-0.016576	-0.02815	-0.015935	-0.0560384
			-0.016322	-0.026461	-0.015408	-0.0565826
			-0.015422	-0.028076	-0.015564	-0.0554064
			-0.014122	-0.027767	-0.016312	-0.0554295
			-0.014013	-0.028566	-0.01538	-0.0542685
			-0.012671	-0.028081	-0.016517	-0.0544048
			-0.013417	-0.028477	-0.016517	-0.0543898
			-0.013951	-0.028356	-0.017362	-0.0550321
			-0.01477	-0.028907	-0.01622	-0.0548048
			-0.014614	-0.028391	-0.017186	-0.0542858
			-0.016368	-0.028519	-0.017181	-0.055062
			-0.016087	-0.02844	-0.01645	-0.0545775
			-0.01615	-0.02814	-0.015988	-0.0546024
			-0.015257	-0.027403	-0.015432	-0.0549444
			-0.015659	-0.027911	-0.014759	-0.0552589
			-0.01509	-0.027694	-0.014866	-0.0540567
			-0.015912	-0.028122	-0.015855	-0.0535576
			-0.016077	-0.027497	-0.015616	-0.0534861
			-0.017066	-0.028989	-0.015839	-0.0524255
			-0.016925	-0.028611	-0.016145	-0.0525234
			-0.016828	-0.028383	-0.016118	-0.0528662
			-0.015772	-0.029303	-0.015554	-0.0529241
			-0.01582	-0.029616	-0.015265	-0.0530034
			-0.016268	-0.0276	-0.016342	-0.0540679
			-0.016663	-0.02771	-0.015915	-0.053777
			-0.016555	-0.02839	-0.014836	-0.054082
			-0.016888	-0.027976	-0.01531	-0.0541154
			-0.016567	-0.028541	-0.016196	-0.0537329
			-0.016477	-0.029392	-0.016419	-0.0542273
			-0.015104	-0.029931	-0.016666	-0.053711
			-0.015268	-0.029061	-0.017548	-0.0530684
			-0.015492	-0.028603	-0.017545	-0.0531065
			-0.015549	-0.02831	-0.017287	-0.0530856
			-0.015149	-0.028209	-0.015863	-0.051297
			-0.01684	-0.02807	-0.015437	-0.0522715
			-0.016974	-0.028391	-0.015001	-0.0524331
			-0.016344	-0.028673	-0.016105	-0.051119
			-0.017345	-0.029186	-0.015799	-0.0505899
			-0.017052	-0.029003	-0.016611	-0.0520395
			-0.015461	-0.029322	-0.017227	-0.0521868
			-0.015305	-0.028367	-0.016733	-0.052014
			-0.015716	-0.027689	-0.015881	-0.0532384
			-0.015812	-0.026713	-0.015371	-0.0540808
			-0.016421	-0.027296	-0.014496	-0.0529281
			-0.016684	-0.027606	-0.013741	-0.052761
			-0.016152	-0.02895	-0.014429	-0.0529797
			-0.015495	-0.031144	-0.014681	-0.0522222
			-0.014621	-0.032935	-0.014691	-0.050806
			-0.014845	-0.033157	-0.015265	-0.0514894
			-0.01504	-0.033599	-0.015308	-0.0499857
			-0.014356	-0.034436	-0.014204	-0.0496368
			-0.01462	-0.033405	-0.013088	-0.0506986
			-0.014737	-0.032468	-0.012965	-0.0516016
			-0.014101	-0.032018	-0.012955	-0.0509807
			-0.014732	-0.030703	-0.013325	-0.0521673
			-0.016222	-0.030617	-0.013908	-0.0521497
			-0.016569	-0.03109	-0.014696	-0.0513344
			-0.015927	-0.031878	-0.014981	-0.0503607
			-0.015934	-0.032758	-0.015821	-0.0512609
			-0.01496	-0.033499	-0.015523	-0.051003
[truncated: 149,413 more rows]

## Sheet: Fig 3
Bacterial Binding																																													Lysis Data
[truncated: 502 more rows]
[truncated: 29 more columns]

[truncated: 16 more sheets: Fig 4b, Fig 4c, Fig 4d, Fig 4e, Fig 4f, Fig 4g, Fig 5b, Fig 5c, Fig S1, Fig. S3A, Fig S3B, Fig S3C, Fig S3E, Fig S4, Fig S5, Fig S7]
